# Supplementary material for: Crystal structure of 2-[4-(4-chloro­phen­yl)-1-(4-meth­oxy­phen­yl)-2-oxoazetidin-3-yl]benzo[de]iso­quinoline-1,3-dione dimethyl sulfoxide monosolvate
Source: Acta Crystallogr E Crystallogr Commun. 2015 Jan 28;71(Pt 2):o129–30. doi: 10.1107/S2056989015001425 (PMC4384601; doi:10.1107/S2056989015001425)
Supplement: Supplementary file 1 [file e-71-0o129-sup1.cif]

##############################################################################
#                                                                            #
# This CIF contains the data in a paper accepted for publication in          #
# Acta Crystallographica Section E. It conforms to the requirements of       #
# Notes for Authors for Acta Crystallographica Section E, and has been       #
# peer reviewed under the auspices of the IUCr Commission on Journals.       #
#                                                                            #
# Full details of the Crystallographic Information File format               #
# are given in the paper "The Crystallographic Information File (CIF):       #
# a New Standard Archive File for Crystallography" by S. R. Hall, F. H.      #
# Allen and I. D. Brown [Acta Cryst. (1991), A47, 655-685].                  #
#                                                                            #
# The current version of the core CIF dictionary is obtainable from          #
# ftp://ftp.iucr.org/pub/cif_core.dic.                                       #
#                                                                            #
# Software is freely available for graphical display of the structure(s)     #
# in this CIF. For information consult the CIF software page                 #
# http://www.iucr.org/resources/cif/software.                                #
#                                                                            #
# This file may be used for bona fide research purposes within the           #
# scientific community so long as proper attribution is given to the journal # 
# article from which it was obtained.                                        #
#                                                                            #
##############################################################################
data_global
_audit_creation_method     'PLATON <TABLE ACC> option'
_journal_date_recd_electronic     2015-01-21
_journal_date_accepted     2015-01-22
_journal_name_full     'Acta Crystallographica, Section E'
_journal_year     2015
_journal_volume     71
_journal_issue      2
_journal_page_first     o129
_journal_page_last     o130
_journal_paper_category     HO
_journal_paper_doi     10.1107/S2056989015001425
_journal_coeditor_code     HB7354
_publ_contact_author_name     'Dr Mehmet Akkurt'
_publ_contact_author_address
; Department of Physics
  Faculty of Sciences
  Erciyes University
  38039 Kayseri
  Turkey
;
_publ_contact_author_email     akkurt@erciyes.edu.tr
_publ_contact_author_fax     '+90-352-4374933'
_publ_contact_author_phone     '+90-352-2076666 ext. 33106'
_publ_section_title
;\
Crystal structure of
2-[4-(4-chlorophenyl)-1-(4-methoxyphenyl)-2-oxoazetidin-3-yl]benzo[<i>de</i>]\
isoquinoline-1,3-dione dimethyl sulfoxide monosolvate
;
loop_
    _publ_author_name
    _publ_author_footnote
    _publ_author_address
    '\'Ismail \,Celik' .
;
Department of Physics
Faculty of Arts and Sciences
Cumhuriyet University
06532 Sivas
Turkey
;
    'Mehmet Akkurt' .
;
Department of Physics,
Faculty of Sciences,
Erciyes University,
38039 Kayseri,
Turkey
;
    'Aliasghar Jarrahpour' .
;
Department of Chemistry,
College of Sciences,
Shiraz University,
71454 Shiraz,
Iran
;
    'Javad Ameri Rad' .
;
Department of Chemistry,
College of Sciences,
Shiraz University,
71454 Shiraz,
Iran
;
    '\"Omer \,Celik' .
;
Department of Physics,
Faculty of Education,
Dicle University,
21280, Diyarbakir,
Turkey
Science and Technology Application and Research Center,
Dicle University,
21280, Diyarbakir,
Turkey
;
data_I
_chemical_name_systematic
;\
2-[2-(4-Chlorophenyl)-1-(4-methoxyphenyl)-4-oxoazetidin-\
3-yl]benzo[<i>de</i>]isoquinoline-1,3-dione dimethyl sulfoxide monosolvate
;
_chemical_name_common     ?
_chemical_formula_moiety     'C28 H19 Cl N2 O4, C2 H6 O S'
_chemical_formula_sum     'C30 H25 Cl N2 O5 S'
_chemical_formula_structural     ?
_chemical_formula_iupac     'C28 H19 Cl N2 O4, C2 H6 O S'
_chemical_formula_weight     561.03
_chemical_melting_point     ?
_symmetry_cell_setting     triclinic
_symmetry_space_group_name_H-M     'P -1'
_symmetry_space_group_name_Hall     '-P 1'
loop_
    _symmetry_equiv_pos_site_id
    _symmetry_equiv_pos_as_xyz
    1 x,y,z
    2 -x,-y,-z
_cell_length_a     7.9925(3)
_cell_length_b     12.1761(5)
_cell_length_c     14.2313(6)
_cell_angle_alpha     93.549(2)
_cell_angle_beta     95.520(2)
_cell_angle_gamma     101.602(2)
_cell_volume     1345.67(9)
_cell_formula_units_Z     2
_cell_measurement_reflns_used     9923
_cell_measurement_theta_min     2.89
_cell_measurement_theta_max     29.89
_cell_measurement_temperature     296(2)
_cell_special_details
;
;
_exptl_crystal_description     'prism'
_exptl_crystal_colour     'colourless'
_exptl_crystal_size_max     0.45
_exptl_crystal_size_mid     0.30
_exptl_crystal_size_min     0.20
_exptl_crystal_size_rad     ?
_exptl_crystal_density_diffrn     1.385
_exptl_crystal_density_meas     ?
_exptl_crystal_density_method     'Not Measured'
_exptl_crystal_F_000     584
_exptl_absorpt_coefficient_mu     0.263
_exptl_absorpt_correction_type     none
_exptl_absorpt_process_details     ?
_exptl_absorpt_correction_T_min     ?
_exptl_absorpt_correction_T_max     ?
_exptl_special_details
;
;
_diffrn_ambient_temperature     296(2)
_diffrn_radiation_type     'MoK\a'
_diffrn_radiation_wavelength     0.71073
_diffrn_radiation_source     'sealed tube'
_diffrn_radiation_monochromator     'graphite'
_diffrn_measurement_device_type     'Bruker APEXII CCD'
_diffrn_measurement_method     '\f and \w scans'
_diffrn_detector_area_resol_mean     ?
_diffrn_reflns_number     29975
_diffrn_reflns_av_R_equivalents     0.0215
_diffrn_reflns_theta_min     2.15
_diffrn_reflns_theta_max     30.00
_diffrn_reflns_theta_full     25.24
_diffrn_measured_fraction_theta_max     0.986
_diffrn_measured_fraction_theta_full     0.995
_diffrn_reflns_limit_h_min     -11
_diffrn_reflns_limit_h_max     11
_diffrn_reflns_limit_k_min     -17
_diffrn_reflns_limit_k_max     17
_diffrn_reflns_limit_l_min     -19
_diffrn_reflns_limit_l_max     19
_diffrn_reflns_reduction_process
;
;
_diffrn_standards_number     0
_diffrn_standards_interval_count     ?
_diffrn_standards_decay_%     ?
_refine_special_details
;
Refinement on <i>F</i>^2^ for ALL reflections except those flagged by the user
for potential systematic errors. Weighted <i>R</i>-factors <i>wR</i> and all
goodnesses of fit <i>S</i> are based on <i>F</i>^2^, conventional
<i>R</i>-factors <i>R</i> are based on <i>F</i>, with <i>F</i> set to zero for
negative <i>F</i>^2^. The observed criterion of <i>F</i>^2^ > \s(<i>F</i>^2^)
is used only for calculating -<i>R</i>-factor-obs <i>etc</i>. and is not
relevant to the choice of reflections for refinement. <i>R</i>-factors based
on <i>F</i>^2^ are statistically about twice as large as those based on
<i>F</i>, and <i>R</i>-factors based on ALL data will be even larger.
;
_reflns_number_total     7737
_reflns_number_gt     5777
_reflns_threshold_expression     I>2\s(I)
_refine_ls_structure_factor_coef     Fsqd
_refine_ls_matrix_type     full
_refine_ls_R_factor_all     0.0786
_refine_ls_R_factor_gt     0.0608
_refine_ls_wR_factor_gt     0.1720
_refine_ls_wR_factor_ref     0.1907
_refine_ls_goodness_of_fit_ref     1.053
_refine_ls_restrained_S_all     1.054
_refine_ls_number_reflns     7737
_refine_ls_number_parameters     359
_refine_ls_number_restraints     6
_refine_ls_number_constraints     ?
_refine_ls_hydrogen_treatment     constr
_refine_ls_weighting_scheme     calc
_refine_ls_weighting_details
              'w=1/[\s^2^(Fo^2^)+(0.0977P)^2^+0.5061P] where P=(Fo^2^+2Fc^2^)/3'
_atom_sites_solution_hydrogens     geom
_atom_sites_solution_primary     ?
_atom_sites_solution_secondary     ?
_refine_ls_shift/su_max     0.000
_refine_ls_shift/su_mean     0.000
_refine_diff_density_max     0.679
_refine_diff_density_min     -0.517
_refine_ls_extinction_method     'none'
_refine_ls_abs_structure_details     ?
_refine_ls_abs_structure_Flack     .
loop_
    _atom_type_symbol
    _atom_type_description
    _atom_type_scat_dispersion_real
    _atom_type_scat_dispersion_imag
    _atom_type_scat_source
    C C 0.0033 0.0016 ' International Tables Vol C Tables 4.2.6.8 and 6.1.1.4'
    H H 0.0000 0.0000 ' International Tables Vol C Tables 4.2.6.8 and 6.1.1.4'
    Cl Cl 0.1484 0.1585 ' International Tables Vol C Tables 4.2.6.8 and 6.1.1.4'
    N N 0.0061 0.0033 ' International Tables Vol C Tables 4.2.6.8 and 6.1.1.4'
    O O 0.0106 0.0060 ' International Tables Vol C Tables 4.2.6.8 and 6.1.1.4'
    S S 0.1246 0.1234 ' International Tables Vol C Tables 4.2.6.8 and 6.1.1.4'
_computing_data_collection
;
APEX2 (Bruker, 2007)
;
_computing_cell_refinement
;
SAINT (Bruker, 2007)
;
_computing_data_reduction
;
SAINT (Bruker, 2007)
;
_computing_structure_solution
;
SHELXS2014 (Sheldrick, 2008)
;
_computing_structure_refinement
;
SHELXL2014 (Sheldrick, 2015)
;
_computing_molecular_graphics
;
ORTEP-3 for Windows (Farrugia, 2012)
;
_computing_publication_material
;
PLATON (Spek, 2009)
;
loop_
    _atom_site_type_symbol
    _atom_site_label
    _atom_site_fract_x
    _atom_site_fract_y
    _atom_site_fract_z
    _atom_site_U_iso_or_equiv
    _atom_site_thermal_displace_type
    _atom_site_calc_flag
    _atom_site_refinement_flags
    _atom_site_occupancy
    _atom_site_disorder_assembly
    _atom_site_disorder_group
    Cl Cl1 0.69679(12) 0.13588(7) 0.68363(4) 0.0886(3) Uani d . 1.000 . .
    S S1A 0.83996(15) 0.62942(10) 0.36822(7) 0.0884(4) Uani d DP 0.847(2) A 1
    S S1B 0.7471(8) 0.6453(5) 0.4182(4) 0.0884(4) Uani d DP 0.153(2) A 2
    O O1 0.5935(2) 0.15324(13) 0.07604(10) 0.0572(5) Uani d . 1.000 . .
    O O2 -0.20212(18) -0.02113(14) 0.22243(12) 0.0620(5) Uani d . 1.000 . .
    O O3 1.06205(19) 0.37028(13) 0.29270(12) 0.0603(5) Uani d . 1.000 . .
    O O4 0.58077(15) 0.40773(12) 0.11511(10) 0.0467(4) Uani d . 1.000 . .
    N N1 0.48129(19) 0.18953(13) 0.21909(10) 0.0411(4) Uani d . 1.000 . .
    N N2 0.82660(17) 0.38087(12) 0.19376(10) 0.0355(4) Uani d . 1.000 . .
    C C1 0.5863(2) 0.27720(14) 0.28906(12) 0.0368(5) Uani d . 1.000 . .
    C C2 0.7342(2) 0.27719(14) 0.22466(12) 0.0381(5) Uani d . 1.000 . .
    C C3 0.5985(2) 0.19748(15) 0.15453(13) 0.0423(5) Uani d . 1.000 . .
    C C4 0.3093(2) 0.13255(14) 0.21725(12) 0.0372(5) Uani d . 1.000 . .
    C C5 0.2294(3) 0.05633(17) 0.14244(13) 0.0469(6) Uani d . 1.000 . .
    O O5A 0.6596(5) 0.5604(2) 0.3457(2) 0.1081(11) Uani d DP 0.847(2) A 1
    C C6 0.0575(3) 0.00331(17) 0.14164(14) 0.0497(6) Uani d . 1.000 . .
    C C7 -0.0327(2) 0.02482(16) 0.21594(14) 0.0450(5) Uani d . 1.000 . .
    C C8 0.0494(2) 0.09910(18) 0.29171(15) 0.0488(6) Uani d . 1.000 . .
    C C9 0.2184(2) 0.15335(16) 0.29214(14) 0.0450(6) Uani d . 1.000 . .
    C C10 -0.2998(3) -0.0868(2) 0.1422(2) 0.0750(9) Uani d . 1.000 . .
    C C11 0.6159(2) 0.24211(14) 0.38776(12) 0.0365(4) Uani d . 1.000 . .
    C C12 0.6490(2) 0.13637(15) 0.40284(13) 0.0413(5) Uani d . 1.000 . .
    C C13 0.6763(3) 0.10452(17) 0.49434(14) 0.0477(6) Uani d . 1.000 . .
    C C14 0.6676(3) 0.17782(19) 0.56949(14) 0.0524(6) Uani d . 1.000 . .
    C C15 0.6345(4) 0.2827(2) 0.55697(15) 0.0612(8) Uani d . 1.000 . .
    C C16 0.6094(3) 0.31440(17) 0.46505(14) 0.0500(6) Uani d . 1.000 . .
    C C17 1.0008(2) 0.41714(14) 0.22957(12) 0.0376(5) Uani d . 1.000 . .
    C C18 1.1000(2) 0.51167(13) 0.18560(11) 0.0337(4) Uani d . 1.000 . .
    C C19 1.2760(2) 0.54014(16) 0.20663(13) 0.0428(5) Uani d . 1.000 . .
    C C20 1.3723(2) 0.62737(18) 0.16236(15) 0.0495(6) Uani d . 1.000 . .
    C C21 1.2935(2) 0.68586(17) 0.09901(13) 0.0464(5) Uani d . 1.000 . .
    C C22 1.1127(2) 0.66006(14) 0.07639(12) 0.0372(5) Uani d . 1.000 . .
    C C23 1.01511(19) 0.56994(13) 0.11954(10) 0.0316(4) Uani d . 1.000 . .
    C C24 0.83533(19) 0.53926(13) 0.09505(11) 0.0325(4) Uani d . 1.000 . .
    C C25 0.7550(2) 0.59720(15) 0.03094(12) 0.0393(5) Uani d . 1.000 . .
    C C26 0.8512(3) 0.68702(16) -0.01091(13) 0.0462(6) Uani d . 1.000 . .
    C C27 1.0259(3) 0.71740(15) 0.01086(13) 0.0438(5) Uani d . 1.000 . .
    C C28 0.7350(2) 0.44063(14) 0.13389(11) 0.0341(4) Uani d . 1.000 . .
    O O5B 0.688(3) 0.6029(15) 0.3255(13) 0.1081(11) Uani d DP 0.153(2) A 2
    C C29A 0.8342(10) 0.7606(7) 0.3416(6) 0.183(3) Uani d DP 0.847(2) A 1
    C C30A 0.8821(12) 0.6486(7) 0.4874(7) 0.183(3) Uani d DP 0.847(2) A 1
    C C29B 0.821(6) 0.786(2) 0.413(4) 0.183(3) Uani d DP 0.153(2) A 2
    C C30B 0.904(5) 0.593(4) 0.479(5) 0.183(3) Uani d DP 0.153(2) A 2
    H H1 0.54490 0.34770 0.28880 0.0440 Uiso c RU 1.000 . .
    H H2 0.81630 0.23530 0.25290 0.0460 Uiso c RU 1.000 . .
    H H5 0.29030 0.04040 0.09260 0.0560 Uiso c RU 1.000 . .
    H H6 0.00350 -0.04690 0.09060 0.0600 Uiso c RU 1.000 . .
    H H8 -0.01000 0.11250 0.34290 0.0580 Uiso c RU 1.000 . .
    H H9 0.27160 0.20410 0.34290 0.0540 Uiso c RU 1.000 . .
    H H10A -0.41530 -0.11360 0.15630 0.1130 Uiso c RU 1.000 . .
    H H10B -0.30120 -0.04140 0.08940 0.1130 Uiso c RU 1.000 . .
    H H10C -0.24890 -0.14960 0.12670 0.1130 Uiso c RU 1.000 . .
    H H12 0.65280 0.08650 0.35130 0.0500 Uiso c RU 1.000 . .
    H H13 0.70030 0.03420 0.50420 0.0570 Uiso c RU 1.000 . .
    H H15 0.62890 0.33170 0.60890 0.0730 Uiso c RU 1.000 . .
    H H16 0.58800 0.38550 0.45580 0.0600 Uiso c RU 1.000 . .
    H H19 1.33080 0.50150 0.25020 0.0510 Uiso c RU 1.000 . .
    H H20 1.49120 0.64560 0.17630 0.0590 Uiso c RU 1.000 . .
    H H21 1.35960 0.74340 0.07030 0.0560 Uiso c RU 1.000 . .
    H H25 0.63660 0.57680 0.01530 0.0470 Uiso c RU 1.000 . .
    H H26 0.79580 0.72620 -0.05380 0.0550 Uiso c RU 1.000 . .
    H H27 1.08800 0.77660 -0.01790 0.0530 Uiso c RU 1.000 . .
    H H29A 0.94730 0.80710 0.35510 0.2740 Uiso c RUP 0.847(2) A 1
    H H29B 0.79540 0.76000 0.27560 0.2740 Uiso c RUP 0.847(2) A 1
    H H29C 0.75680 0.78990 0.37900 0.2740 Uiso c RUP 0.847(2) A 1
    H H30A 0.99640 0.69240 0.50420 0.2740 Uiso c RUP 0.847(2) A 1
    H H30B 0.80100 0.68750 0.51270 0.2740 Uiso c RUP 0.847(2) A 1
    H H30C 0.87290 0.57690 0.51320 0.2740 Uiso c RUP 0.847(2) A 1
    H H29D 0.86430 0.82040 0.47590 0.2740 Uiso c RUP 0.153(2) A 2
    H H29E 0.91190 0.79800 0.37310 0.2740 Uiso c RUP 0.153(2) A 2
    H H29F 0.72910 0.81960 0.38830 0.2740 Uiso c RUP 0.153(2) A 2
    H H30D 0.93010 0.63100 0.54170 0.2740 Uiso c RUP 0.153(2) A 2
    H H30E 0.86390 0.51410 0.48360 0.2740 Uiso c RUP 0.153(2) A 2
    H H30F 1.00470 0.60530 0.44680 0.2740 Uiso c RUP 0.153(2) A 2
loop_
    _atom_site_aniso_label
    _atom_site_aniso_U_11
    _atom_site_aniso_U_22
    _atom_site_aniso_U_33
    _atom_site_aniso_U_12
    _atom_site_aniso_U_13
    _atom_site_aniso_U_23
    Cl1 0.1404(7) 0.0971(5) 0.0389(3) 0.0438(5) 0.0117(3) 0.0232(3)
    S1A 0.0995(7) 0.1062(7) 0.0621(5) 0.0320(6) 0.0056(4) -0.0015(5)
    S1B 0.0995(7) 0.1062(7) 0.0621(5) 0.0320(6) 0.0056(4) -0.0015(5)
    O1 0.0713(10) 0.0540(8) 0.0402(7) -0.0060(7) 0.0177(7) 0.0018(6)
    O2 0.0407(7) 0.0676(10) 0.0676(10) -0.0074(7) 0.0065(7) -0.0120(8)
    O3 0.0527(8) 0.0609(9) 0.0618(9) 0.0030(7) -0.0159(7) 0.0261(7)
    O4 0.0309(6) 0.0547(8) 0.0505(7) -0.0006(5) -0.0019(5) 0.0152(6)
    N1 0.0403(7) 0.0450(8) 0.0327(7) -0.0041(6) 0.0042(5) 0.0040(6)
    N2 0.0317(6) 0.0381(7) 0.0354(7) 0.0019(5) 0.0032(5) 0.0111(5)
    C1 0.0355(8) 0.0394(8) 0.0328(8) 0.0009(6) 0.0036(6) 0.0058(6)
    C2 0.0381(8) 0.0385(8) 0.0369(8) 0.0030(6) 0.0065(6) 0.0104(6)
    C3 0.0478(9) 0.0399(8) 0.0368(9) 0.0002(7) 0.0085(7) 0.0083(7)
    C4 0.0378(8) 0.0368(8) 0.0353(8) 0.0027(6) 0.0020(6) 0.0091(6)
    C5 0.0503(10) 0.0490(10) 0.0361(9) -0.0030(8) 0.0077(7) 0.0025(7)
    O5A 0.128(2) 0.0609(17) 0.112(2) -0.0059(18) -0.0486(19) 0.0060(15)
    C6 0.0515(10) 0.0459(10) 0.0431(10) -0.0064(8) 0.0025(8) -0.0035(8)
    C7 0.0393(9) 0.0410(9) 0.0508(10) 0.0012(7) 0.0023(7) 0.0009(7)
    C8 0.0377(9) 0.0554(11) 0.0507(11) 0.0063(8) 0.0067(7) -0.0065(8)
    C9 0.0383(9) 0.0486(10) 0.0440(10) 0.0051(7) -0.0001(7) -0.0077(8)
    C10 0.0529(13) 0.0739(16) 0.0820(18) -0.0143(11) 0.0018(12) -0.0205(13)
    C11 0.0332(7) 0.0404(8) 0.0335(8) 0.0008(6) 0.0045(6) 0.0061(6)
    C12 0.0458(9) 0.0401(8) 0.0376(9) 0.0059(7) 0.0084(7) 0.0044(7)
    C13 0.0555(11) 0.0449(9) 0.0448(10) 0.0109(8) 0.0092(8) 0.0122(8)
    C14 0.0626(12) 0.0604(12) 0.0352(9) 0.0123(9) 0.0059(8) 0.0120(8)
    C15 0.0901(17) 0.0599(13) 0.0355(10) 0.0227(12) 0.0047(10) -0.0008(9)
    C16 0.0686(13) 0.0423(9) 0.0395(10) 0.0142(9) 0.0025(8) 0.0031(7)
    C17 0.0347(8) 0.0404(8) 0.0358(8) 0.0052(6) -0.0021(6) 0.0056(6)
    C18 0.0310(7) 0.0361(7) 0.0313(7) 0.0025(6) 0.0011(5) -0.0008(6)
    C19 0.0334(8) 0.0491(9) 0.0418(9) 0.0044(7) -0.0029(6) -0.0031(7)
    C20 0.0315(8) 0.0594(11) 0.0495(10) -0.0059(7) 0.0027(7) -0.0061(8)
    C21 0.0417(9) 0.0475(9) 0.0417(9) -0.0108(7) 0.0095(7) -0.0029(7)
    C22 0.0416(8) 0.0344(8) 0.0316(8) -0.0019(6) 0.0076(6) -0.0016(6)
    C23 0.0324(7) 0.0323(7) 0.0276(7) 0.0017(5) 0.0037(5) -0.0009(5)
    C24 0.0326(7) 0.0341(7) 0.0296(7) 0.0037(6) 0.0029(5) 0.0039(6)
    C25 0.0399(8) 0.0411(8) 0.0361(8) 0.0083(7) -0.0003(6) 0.0057(7)
    C26 0.0590(11) 0.0409(9) 0.0401(9) 0.0130(8) 0.0031(8) 0.0106(7)
    C27 0.0561(10) 0.0345(8) 0.0382(9) -0.0002(7) 0.0105(7) 0.0060(7)
    C28 0.0310(7) 0.0389(8) 0.0312(7) 0.0040(6) 0.0020(5) 0.0069(6)
    O5B 0.128(2) 0.0609(17) 0.112(2) -0.0059(18) -0.0486(19) 0.0060(15)
    C29A 0.140(4) 0.184(6) 0.187(5) -0.034(4) -0.060(4) 0.058(5)
    C30A 0.140(4) 0.184(6) 0.187(5) -0.034(4) -0.060(4) 0.058(5)
    C29B 0.140(4) 0.184(6) 0.187(5) -0.034(4) -0.060(4) 0.058(5)
    C30B 0.140(4) 0.184(6) 0.187(5) -0.034(4) -0.060(4) 0.058(5)
_geom_special_details
;
Bond distances, angles <i>etc</i>. have been calculated using the rounded
fractional coordinates. All su's are estimated from the variances of the
(full) variance-covariance matrix. The cell e.s.d.'s are taken into account in
the estimation of distances, angles and torsion angles
;
loop_
    _geom_bond_atom_site_label_1
    _geom_bond_atom_site_label_2
    _geom_bond_site_symmetry_1
    _geom_bond_site_symmetry_2
    _geom_bond_distance
    _geom_bond_publ_flag
    Cl1 C14 . . 1.741(2) no
    S1A C30A . . 1.689(10) no
    S1A O5A . . 1.509(4) no
    S1A C29A . . 1.673(8) no
    S1B O5B . . 1.388(19) no
    S1B C30B . . 1.71(5) no
    S1B C29B . . 1.71(3) no
    O1 C3 . . 1.203(2) no
    O2 C10 . . 1.420(3) no
    O2 C7 . . 1.371(2) no
    O3 C17 . . 1.210(2) no
    O4 C28 . . 1.215(2) no
    N1 C3 . . 1.368(2) no
    N1 C1 . . 1.477(2) no
    N1 C4 . . 1.407(2) no
    N2 C28 . . 1.401(2) no
    N2 C2 . . 1.445(2) no
    N2 C17 . . 1.408(2) no
    C1 C2 . . 1.564(2) no
    C1 C11 . . 1.504(2) no
    C2 C3 . . 1.537(2) no
    C4 C5 . . 1.382(3) no
    C4 C9 . . 1.385(2) no
    C5 C6 . . 1.394(3) no
    C6 C7 . . 1.377(3) no
    C7 C8 . . 1.384(3) no
    C8 C9 . . 1.378(2) no
    C11 C12 . . 1.391(2) no
    C11 C16 . . 1.377(3) no
    C12 C13 . . 1.391(3) no
    C13 C14 . . 1.366(3) no
    C14 C15 . . 1.374(3) no
    C15 C16 . . 1.394(3) no
    C17 C18 . . 1.471(2) no
    C18 C23 . . 1.415(2) no
    C18 C19 . . 1.378(2) no
    C19 C20 . . 1.402(3) no
    C20 C21 . . 1.367(3) no
    C21 C22 . . 1.416(2) no
    C22 C23 . . 1.422(2) no
    C22 C27 . . 1.411(3) no
    C23 C24 . . 1.413(2) no
    C24 C25 . . 1.375(2) no
    C24 C28 . . 1.473(2) no
    C25 C26 . . 1.405(3) no
    C26 C27 . . 1.370(3) no
    C1 H1 . . 0.9800 no
    C2 H2 . . 0.9800 no
    C5 H5 . . 0.9300 no
    C6 H6 . . 0.9300 no
    C8 H8 . . 0.9300 no
    C9 H9 . . 0.9300 no
    C10 H10C . . 0.9600 no
    C10 H10B . . 0.9600 no
    C10 H10A . . 0.9600 no
    C12 H12 . . 0.9300 no
    C13 H13 . . 0.9300 no
    C15 H15 . . 0.9300 no
    C16 H16 . . 0.9300 no
    C19 H19 . . 0.9300 no
    C20 H20 . . 0.9300 no
    C21 H21 . . 0.9300 no
    C25 H25 . . 0.9300 no
    C26 H26 . . 0.9300 no
    C27 H27 . . 0.9300 no
    C29A H29C . . 0.9600 no
    C29A H29A . . 0.9600 no
    C29A H29B . . 0.9600 no
    C30A H30A . . 0.9600 no
    C30A H30B . . 0.9600 no
    C30A H30C . . 0.9600 no
    C29B H29D . . 0.9700 no
    C29B H29E . . 0.9600 no
    C29B H29F . . 0.9600 no
    C30B H30D . . 0.9600 no
    C30B H30E . . 0.9600 no
    C30B H30F . . 0.9500 no
loop_
    _geom_angle_atom_site_label_1
    _geom_angle_atom_site_label_2
    _geom_angle_atom_site_label_3
    _geom_angle_site_symmetry_1
    _geom_angle_site_symmetry_2
    _geom_angle_site_symmetry_3
    _geom_angle
    _geom_angle_publ_flag
    O5A S1A C30A . . . 107.4(3) no
    C29A S1A C30A . . . 100.9(4) no
    O5A S1A C29A . . . 107.1(3) no
    C29B S1B C30B . . . 108(2) no
    O5B S1B C29B . . . 106(2) no
    O5B S1B C30B . . . 119(2) no
    C7 O2 C10 . . . 118.08(18) no
    C3 N1 C4 . . . 133.80(15) no
    C1 N1 C4 . . . 129.79(14) no
    C1 N1 C3 . . . 95.78(14) no
    C2 N2 C17 . . . 117.44(14) no
    C17 N2 C28 . . . 124.63(14) no
    C2 N2 C28 . . . 117.87(14) no
    N1 C1 C11 . . . 115.59(14) no
    N1 C1 C2 . . . 86.20(12) no
    C2 C1 C11 . . . 117.03(14) no
    C1 C2 C3 . . . 85.86(12) no
    N2 C2 C1 . . . 120.95(14) no
    N2 C2 C3 . . . 119.42(14) no
    O1 C3 N1 . . . 132.51(17) no
    N1 C3 C2 . . . 91.20(14) no
    O1 C3 C2 . . . 136.20(17) no
    N1 C4 C9 . . . 119.16(15) no
    C5 C4 C9 . . . 119.41(17) no
    N1 C4 C5 . . . 121.44(16) no
    C4 C5 C6 . . . 120.03(19) no
    C5 C6 C7 . . . 120.34(18) no
    O2 C7 C8 . . . 115.19(17) no
    C6 C7 C8 . . . 119.29(17) no
    O2 C7 C6 . . . 125.52(18) no
    C7 C8 C9 . . . 120.65(18) no
    C4 C9 C8 . . . 120.25(18) no
    C12 C11 C16 . . . 118.78(17) no
    C1 C11 C16 . . . 120.29(16) no
    C1 C11 C12 . . . 120.93(15) no
    C11 C12 C13 . . . 120.60(17) no
    C12 C13 C14 . . . 119.18(19) no
    C13 C14 C15 . . . 121.63(19) no
    Cl1 C14 C13 . . . 118.83(17) no
    Cl1 C14 C15 . . . 119.53(16) no
    C14 C15 C16 . . . 118.8(2) no
    C11 C16 C15 . . . 121.02(19) no
    O3 C17 C18 . . . 123.36(16) no
    O3 C17 N2 . . . 120.05(16) no
    N2 C17 C18 . . . 116.58(14) no
    C17 C18 C19 . . . 119.58(15) no
    C17 C18 C23 . . . 119.88(14) no
    C19 C18 C23 . . . 120.51(15) no
    C18 C19 C20 . . . 119.98(16) no
    C19 C20 C21 . . . 120.76(16) no
    C20 C21 C22 . . . 120.96(17) no
    C21 C22 C27 . . . 122.97(17) no
    C23 C22 C27 . . . 118.61(16) no
    C21 C22 C23 . . . 118.39(15) no
    C22 C23 C24 . . . 119.53(14) no
    C18 C23 C24 . . . 121.09(14) no
    C18 C23 C22 . . . 119.37(14) no
    C23 C24 C25 . . . 120.25(15) no
    C25 C24 C28 . . . 119.77(14) no
    C23 C24 C28 . . . 119.88(14) no
    C24 C25 C26 . . . 120.21(16) no
    C25 C26 C27 . . . 120.58(18) no
    C22 C27 C26 . . . 120.81(17) no
    N2 C28 C24 . . . 116.85(14) no
    O4 C28 C24 . . . 123.89(15) no
    O4 C28 N2 . . . 119.23(15) no
    N1 C1 H1 . . . 112.00 no
    C11 C1 H1 . . . 112.00 no
    C2 C1 H1 . . . 112.00 no
    C3 C2 H2 . . . 110.00 no
    N2 C2 H2 . . . 109.00 no
    C1 C2 H2 . . . 109.00 no
    C6 C5 H5 . . . 120.00 no
    C4 C5 H5 . . . 120.00 no
    C7 C6 H6 . . . 120.00 no
    C5 C6 H6 . . . 120.00 no
    C7 C8 H8 . . . 120.00 no
    C9 C8 H8 . . . 120.00 no
    C4 C9 H9 . . . 120.00 no
    C8 C9 H9 . . . 120.00 no
    O2 C10 H10C . . . 109.00 no
    O2 C10 H10B . . . 109.00 no
    H10A C10 H10C . . . 110.00 no
    O2 C10 H10A . . . 109.00 no
    H10A C10 H10B . . . 109.00 no
    H10B C10 H10C . . . 109.00 no
    C11 C12 H12 . . . 120.00 no
    C13 C12 H12 . . . 120.00 no
    C14 C13 H13 . . . 120.00 no
    C12 C13 H13 . . . 120.00 no
    C14 C15 H15 . . . 121.00 no
    C16 C15 H15 . . . 121.00 no
    C11 C16 H16 . . . 120.00 no
    C15 C16 H16 . . . 119.00 no
    C20 C19 H19 . . . 120.00 no
    C18 C19 H19 . . . 120.00 no
    C21 C20 H20 . . . 120.00 no
    C19 C20 H20 . . . 120.00 no
    C22 C21 H21 . . . 120.00 no
    C20 C21 H21 . . . 120.00 no
    C26 C25 H25 . . . 120.00 no
    C24 C25 H25 . . . 120.00 no
    C27 C26 H26 . . . 120.00 no
    C25 C26 H26 . . . 120.00 no
    C22 C27 H27 . . . 120.00 no
    C26 C27 H27 . . . 120.00 no
    S1A C29A H29B . . . 109.00 no
    H29A C29A H29C . . . 109.00 no
    S1A C29A H29C . . . 109.00 no
    H29A C29A H29B . . . 110.00 no
    S1A C29A H29A . . . 109.00 no
    H29B C29A H29C . . . 110.00 no
    S1A C30A H30C . . . 110.00 no
    H30A C30A H30C . . . 109.00 no
    H30B C30A H30C . . . 109.00 no
    H30A C30A H30B . . . 109.00 no
    S1A C30A H30A . . . 110.00 no
    S1A C30A H30B . . . 109.00 no
    S1B C29B H29D . . . 109.00 no
    S1B C29B H29E . . . 110.00 no
    S1B C29B H29F . . . 110.00 no
    H29D C29B H29E . . . 109.00 no
    H29D C29B H29F . . . 109.00 no
    H29E C29B H29F . . . 110.00 no
    S1B C30B H30D . . . 109.00 no
    S1B C30B H30E . . . 109.00 no
    S1B C30B H30F . . . 110.00 no
    H30D C30B H30E . . . 109.00 no
    H30D C30B H30F . . . 110.00 no
    H30E C30B H30F . . . 110.00 no
loop_
    _geom_torsion_atom_site_label_1
    _geom_torsion_atom_site_label_2
    _geom_torsion_atom_site_label_3
    _geom_torsion_atom_site_label_4
    _geom_torsion_site_symmetry_1
    _geom_torsion_site_symmetry_2
    _geom_torsion_site_symmetry_3
    _geom_torsion_site_symmetry_4
    _geom_torsion
    _geom_torsion_publ_flag
    C10 O2 C7 C6 . . . . -7.4(3) no
    C10 O2 C7 C8 . . . . 172.23(19) no
    C3 N1 C1 C2 . . . . -7.68(13) no
    C4 N1 C1 C11 . . . . 62.4(2) no
    C4 N1 C1 C2 . . . . -179.39(17) no
    C3 N1 C1 C11 . . . . -125.92(15) no
    C4 N1 C3 O1 . . . . -4.1(4) no
    C1 N1 C3 C2 . . . . 7.80(14) no
    C4 N1 C3 C2 . . . . 178.97(19) no
    C1 N1 C4 C5 . . . . 176.58(17) no
    C3 N1 C4 C5 . . . . 8.0(3) no
    C1 N1 C4 C9 . . . . -3.5(3) no
    C3 N1 C4 C9 . . . . -172.02(19) no
    C1 N1 C3 O1 . . . . -175.3(2) no
    C17 N2 C2 C3 . . . . -143.50(15) no
    C28 N2 C2 C3 . . . . 39.3(2) no
    C28 N2 C17 C18 . . . . -13.0(2) no
    C28 N2 C2 C1 . . . . -64.7(2) no
    C2 N2 C28 O4 . . . . 4.7(2) no
    C2 N2 C17 O3 . . . . -9.2(2) no
    C17 N2 C28 O4 . . . . -172.28(16) no
    C28 N2 C17 O3 . . . . 167.75(17) no
    C2 N2 C17 C18 . . . . 170.06(14) no
    C2 N2 C28 C24 . . . . -173.56(14) no
    C17 N2 C2 C1 . . . . 112.52(17) no
    C17 N2 C28 C24 . . . . 9.5(2) no
    N1 C1 C11 C16 . . . . -139.21(18) no
    N1 C1 C11 C12 . . . . 40.3(2) no
    C2 C1 C11 C16 . . . . 121.47(19) no
    C11 C1 C2 C3 . . . . 123.69(15) no
    N1 C1 C2 C3 . . . . 6.81(12) no
    C11 C1 C2 N2 . . . . -114.25(17) no
    C2 C1 C11 C12 . . . . -59.0(2) no
    N1 C1 C2 N2 . . . . 128.87(15) no
    C1 C2 C3 O1 . . . . 175.9(2) no
    N2 C2 C3 N1 . . . . -130.79(15) no
    N2 C2 C3 O1 . . . . 52.5(3) no
    C1 C2 C3 N1 . . . . -7.35(13) no
    C5 C4 C9 C8 . . . . -0.5(3) no
    N1 C4 C9 C8 . . . . 179.60(17) no
    C9 C4 C5 C6 . . . . 1.6(3) no
    N1 C4 C5 C6 . . . . -178.42(18) no
    C4 C5 C6 C7 . . . . -1.2(3) no
    C5 C6 C7 O2 . . . . 179.20(19) no
    C5 C6 C7 C8 . . . . -0.4(3) no
    C6 C7 C8 C9 . . . . 1.6(3) no
    O2 C7 C8 C9 . . . . -178.04(18) no
    C7 C8 C9 C4 . . . . -1.2(3) no
    C1 C11 C12 C13 . . . . 180.00(18) no
    C16 C11 C12 C13 . . . . -0.5(3) no
    C12 C11 C16 C15 . . . . -0.3(3) no
    C1 C11 C16 C15 . . . . 179.2(2) no
    C11 C12 C13 C14 . . . . 1.0(3) no
    C12 C13 C14 C15 . . . . -0.8(4) no
    C12 C13 C14 Cl1 . . . . 178.46(17) no
    Cl1 C14 C15 C16 . . . . -179.2(2) no
    C13 C14 C15 C16 . . . . 0.0(4) no
    C14 C15 C16 C11 . . . . 0.6(4) no
    O3 C17 C18 C19 . . . . 9.3(3) no
    N2 C17 C18 C23 . . . . 7.7(2) no
    O3 C17 C18 C23 . . . . -173.05(17) no
    N2 C17 C18 C19 . . . . -169.99(15) no
    C17 C18 C23 C22 . . . . -179.03(15) no
    C19 C18 C23 C24 . . . . 177.96(15) no
    C17 C18 C23 C24 . . . . 0.3(2) no
    C19 C18 C23 C22 . . . . -1.4(2) no
    C23 C18 C19 C20 . . . . -0.1(3) no
    C17 C18 C19 C20 . . . . 177.60(17) no
    C18 C19 C20 C21 . . . . 0.8(3) no
    C19 C20 C21 C22 . . . . 0.0(3) no
    C20 C21 C22 C23 . . . . -1.5(3) no
    C20 C21 C22 C27 . . . . -179.41(18) no
    C21 C22 C23 C24 . . . . -177.24(15) no
    C27 C22 C23 C18 . . . . -179.85(15) no
    C21 C22 C23 C18 . . . . 2.1(2) no
    C23 C22 C27 C26 . . . . 0.0(3) no
    C27 C22 C23 C24 . . . . 0.8(2) no
    C21 C22 C27 C26 . . . . 177.94(18) no
    C18 C23 C24 C28 . . . . -3.9(2) no
    C22 C23 C24 C25 . . . . -0.9(2) no
    C22 C23 C24 C28 . . . . 175.38(14) no
    C18 C23 C24 C25 . . . . 179.75(15) no
    C23 C24 C25 C26 . . . . 0.2(2) no
    C25 C24 C28 N2 . . . . 175.73(15) no
    C23 C24 C28 O4 . . . . -178.75(16) no
    C23 C24 C28 N2 . . . . -0.6(2) no
    C28 C24 C25 C26 . . . . -176.07(16) no
    C25 C24 C28 O4 . . . . -2.4(3) no
    C24 C25 C26 C27 . . . . 0.6(3) no
    C25 C26 C27 C22 . . . . -0.7(3) no
loop_
    _geom_hbond_atom_site_label_D
    _geom_hbond_atom_site_label_H
    _geom_hbond_atom_site_label_A
    _geom_hbond_site_symmetry_A
    _geom_hbond_distance_DH
    _geom_hbond_distance_HA
    _geom_hbond_distance_DA
    _geom_hbond_angle_DHA
    _geom_hbond_publ_flag
    C5 H5 O1 . 0.93 2.57 3.169(3) 122 yes
    C21 H21 O1 2_765 0.93 2.52 3.344(2) 148 yes
    C25 H25 O4 2_665 0.93 2.46 3.221(2) 139 yes
    C30A H30A Cg4 2_766 0.96 2.88 3.818(10) 167 yes
_iucr_refine_instructions_details
;
    shelx.res created by SHELXL-2014/7
TITL JAB-2 in space group P -1
CELL  0.71073   7.9925  12.1761  14.2313   93.549   95.520  101.602
ZERR     2.00   0.0003   0.0005   0.0006    0.002    0.002    0.002
LATT   1
SFAC  C    H    N    O    CL   S
UNIT  60   50   4    10   2    2
MERG   2
OMIT     0   1   0
OMIT    10  -4   3
OMIT     9  -4   5
OMIT     0   0   1
OMIT     0   3   5
OMIT     0   1   6
OMIT     2   2   4
OMIT     1  -5   2
OMIT     3   1   5
OMIT    -3   3   3
OMIT     2   1   6
OMIT    -2   4   8
OMIT     0  -3   1
OMIT    -2   2   7
OMIT     1  -5   1
OMIT    -2   3   4
OMIT     3  -6   9
OMIT     2   0   5
OMIT     6   3   3
OMIT    -2  -5   2
OMIT    -3   5   3
OMIT    -3 -10   7
OMIT    -1   0  11
OMIT    -2  -8   4
DFIX 1.70 0.02 S1A C29A
DFIX 1.70 0.02 S1A C30A
DFIX 1.40 0.02 S1A O5A
DFIX 1.70 0.02 S1B C29B
DFIX 1.70 0.02 S1B C30B
DFIX 1.40 0.02 S1B O5B
EADP O5A O5B
EADP S1A S1B
EADP C29A C29B C30A C30B
FMAP   2
PLAN    3
SIZE     0.200   0.300   0.450
ACTA
BOND   $H
CONF
L.S.  13
TEMP    23.00
WGHT    0.097700    0.506100
FVAR       0.17969   0.84689
C1    1    0.586307    0.277195    0.289062    11.00000    0.03555    0.03935 =
         0.03280    0.00584    0.00358    0.00094
AFIX  13
H1    2    0.544906    0.347677    0.288783    11.00000   -1.20000
AFIX   0
C2    1    0.734213    0.277195    0.224661    11.00000    0.03811    0.03848 =
         0.03688    0.01038    0.00648    0.00296
AFIX  13
H2    2    0.816262    0.235324    0.252879    11.00000   -1.20000
AFIX   0
C3    1    0.598533    0.197483    0.154529    11.00000    0.04777    0.03995 =
         0.03684    0.00828    0.00852    0.00023
C4    1    0.309284    0.132554    0.217253    11.00000    0.03778    0.03678 =
         0.03526    0.00913    0.00195    0.00267
C5    1    0.229370    0.056328    0.142445    11.00000    0.05030    0.04902 =
         0.03609    0.00252    0.00769   -0.00299
AFIX  43
H5    2    0.290311    0.040410    0.092624    11.00000   -1.20000
AFIX   0
C6    1    0.057479    0.003307    0.141642    11.00000    0.05148    0.04591 =
         0.04307   -0.00349    0.00251   -0.00636
AFIX  43
H6    2    0.003486   -0.046860    0.090645    11.00000   -1.20000
AFIX   0
C7    1   -0.032741    0.024819    0.215939    11.00000    0.03926    0.04101 =
         0.05085    0.00094    0.00226    0.00122
C8    1    0.049437    0.099096    0.291711    11.00000    0.03769    0.05540 =
         0.05068   -0.00647    0.00672    0.00627
AFIX  43
H8    2   -0.009981    0.112520    0.342851    11.00000   -1.20000
AFIX   0
C9    1    0.218403    0.153354    0.292139    11.00000    0.03834    0.04860 =
         0.04398   -0.00772   -0.00009    0.00514
AFIX  43
H9    2    0.271575    0.204128    0.342914    11.00000   -1.20000
AFIX   0
C10   1   -0.299804   -0.086779    0.142208    11.00000    0.05290    0.07393 =
         0.08199   -0.02050    0.00181   -0.01434
AFIX  33
H10A  2   -0.415324   -0.113630    0.156266    11.00000   -1.50000
H10B  2   -0.301212   -0.041443    0.089413    11.00000   -1.50000
H10C  2   -0.248914   -0.149645    0.126709    11.00000   -1.50000
AFIX   0
C11   1    0.615923    0.242109    0.387761    11.00000    0.03319    0.04043 =
         0.03348    0.00609    0.00453    0.00077
C12   1    0.648961    0.136370    0.402840    11.00000    0.04579    0.04009 =
         0.03755    0.00439    0.00837    0.00587
AFIX  43
H12   2    0.652797    0.086477    0.351287    11.00000   -1.20000
AFIX   0
C13   1    0.676333    0.104521    0.494342    11.00000    0.05547    0.04486 =
         0.04485    0.01219    0.00921    0.01086
AFIX  43
H13   2    0.700255    0.034207    0.504224    11.00000   -1.20000
AFIX   0
C14   1    0.667632    0.177824    0.569493    11.00000    0.06264    0.06040 =
         0.03516    0.01199    0.00589    0.01228
C15   1    0.634486    0.282733    0.556975    11.00000    0.09009    0.05990 =
         0.03551   -0.00077    0.00472    0.02269
AFIX  43
H15   2    0.628872    0.331676    0.608854    11.00000   -1.20000
AFIX   0
C16   1    0.609438    0.314397    0.465049    11.00000    0.06860    0.04230 =
         0.03948    0.00312    0.00249    0.01421
AFIX  43
H16   2    0.588010    0.385461    0.455767    11.00000   -1.20000
AFIX   0
C17   1    1.000811    0.417139    0.229567    11.00000    0.03469    0.04044 =
         0.03582    0.00562   -0.00211    0.00520
C18   1    1.099975    0.511674    0.185601    11.00000    0.03099    0.03605 =
         0.03129   -0.00085    0.00114    0.00251
C19   1    1.275951    0.540137    0.206627    11.00000    0.03343    0.04911 =
         0.04176   -0.00313   -0.00285    0.00436
AFIX  43
H19   2    1.330825    0.501482    0.250180    11.00000   -1.20000
AFIX   0
C20   1    1.372289    0.627373    0.162363    11.00000    0.03149    0.05943 =
         0.04952   -0.00610    0.00268   -0.00586
AFIX  43
H20   2    1.491174    0.645648    0.176280    11.00000   -1.20000
AFIX   0
C21   1    1.293535    0.685863    0.099007    11.00000    0.04171    0.04746 =
         0.04168   -0.00295    0.00955   -0.01078
AFIX  43
H21   2    1.359603    0.743436    0.070323    11.00000   -1.20000
AFIX   0
C22   1    1.112685    0.660064    0.076388    11.00000    0.04157    0.03441 =
         0.03158   -0.00158    0.00757   -0.00190
C23   1    1.015111    0.569935    0.119539    11.00000    0.03242    0.03235 =
         0.02758   -0.00093    0.00366    0.00169
C24   1    0.835329    0.539260    0.095047    11.00000    0.03259    0.03408 =
         0.02957    0.00389    0.00292    0.00372
C25   1    0.754964    0.597201    0.030936    11.00000    0.03994    0.04112 =
         0.03613    0.00575   -0.00033    0.00831
AFIX  43
H25   2    0.636567    0.576841    0.015251    11.00000   -1.20000
AFIX   0
C26   1    0.851186    0.687022   -0.010909    11.00000    0.05898    0.04094 =
         0.04011    0.01061    0.00311    0.01300
AFIX  43
H26   2    0.795827    0.726226   -0.053777    11.00000   -1.20000
AFIX   0
C27   1    1.025896    0.717403    0.010863    11.00000    0.05608    0.03451 =
         0.03818    0.00603    0.01051   -0.00016
AFIX  43
H27   2    1.088009    0.776560   -0.017920    11.00000   -1.20000
AFIX   0
C28   1    0.734951    0.440627    0.133891    11.00000    0.03104    0.03890 =
         0.03118    0.00694    0.00200    0.00400
N1    3    0.481292    0.189527    0.219092    11.00000    0.04031    0.04496 =
         0.03266    0.00405    0.00422   -0.00409
N2    3    0.826603    0.380869    0.193762    11.00000    0.03167    0.03811 =
         0.03543    0.01111    0.00321    0.00191
O1    4    0.593539    0.153240    0.076042    11.00000    0.07127    0.05398 =
         0.04015    0.00176    0.01771   -0.00604
O2    4   -0.202123   -0.021133    0.222433    11.00000    0.04066    0.06759 =
         0.06756   -0.01203    0.00648   -0.00741
O3    4    1.062050    0.370276    0.292701    11.00000    0.05274    0.06085 =
         0.06184    0.02612   -0.01590    0.00302
O4    4    0.580770    0.407732    0.115113    11.00000    0.03085    0.05469 =
         0.05053    0.01522   -0.00192   -0.00059
CL1   5    0.696794    0.135884    0.683626    11.00000    0.14036    0.09708 =
         0.03894    0.02316    0.01166    0.04377
MOLE    2
PART    1
C29A  1    0.834242    0.760556    0.341636    21.00000    0.13984    0.18374 =
         0.18673    0.05776   -0.05962   -0.03377
AFIX  33
H29A  2    0.947272    0.807132    0.355089    21.00000   -1.50000
H29B  2    0.795414    0.759962    0.275604    21.00000   -1.50000
H29C  2    0.756760    0.789867    0.378952    21.00000   -1.50000
AFIX   0
C30A  1    0.882082    0.648641    0.487442    21.00000    0.13984    0.18374 =
         0.18673    0.05776   -0.05962   -0.03377
AFIX  33
H30A  2    0.996357    0.692416    0.504165    21.00000   -1.50000
H30B  2    0.800958    0.687543    0.512728    21.00000   -1.50000
H30C  2    0.872862    0.576884    0.513155    21.00000   -1.50000
AFIX   0
O5A   4    0.659602    0.560432    0.345721    21.00000    0.12752    0.06091 =
         0.11215    0.00595   -0.04858   -0.00594
S1A   6    0.839956    0.629415    0.368222    21.00000    0.09953    0.10615 =
         0.06213   -0.00147    0.00561    0.03201
PART    2
C29B  1    0.821228    0.786248    0.413341   -21.00000    0.13984    0.18374 =
         0.18673    0.05776   -0.05962   -0.03377
AFIX  33
H29D  2    0.864321    0.820384    0.475899   -21.00000   -1.50000
H29E  2    0.911903    0.798021    0.373119   -21.00000   -1.50000
H29F  2    0.729129    0.819599    0.388281   -21.00000   -1.50000
AFIX   0
C30B  1    0.903507    0.593271    0.479234   -21.00000    0.13984    0.18374 =
         0.18673    0.05776   -0.05962   -0.03377
AFIX  33
H30D  2    0.930110    0.631019    0.541747   -21.00000   -1.50000
H30E  2    0.863931    0.514110    0.483619   -21.00000   -1.50000
H30F  2    1.004702    0.605339    0.446775   -21.00000   -1.50000
AFIX   0
O5B   4    0.687701    0.602926    0.325488   -21.00000    0.12752    0.06091 =
         0.11215    0.00595   -0.04858   -0.00594
S1B   6    0.747123    0.645288    0.418185   -21.00000    0.09953    0.10615 =
         0.06213   -0.00147    0.00561    0.03201
HKLF 4
REM  JAB-2 in space group P -1
REM R1 =  0.0608 for    5777 Fo > 4sig(Fo)  and  0.0786 for all    7737 data
REM    359 parameters refined using      6 restraints
END
WGHT      0.0977      0.5061
REM Highest difference peak  0.679,  deepest hole -0.517,  1-sigma level  0.056
Q1    1   0.8715  0.7008  0.4849  11.00000  0.05    0.68
Q2    1   0.8351  0.7450  0.2961  11.00000  0.05    0.51
Q3    1   0.7383  0.6680  0.3675  11.00000  0.05    0.49
;
