# Supplementary material for: Crystal structure of 2-[4-(4-chloro­phen­yl)-1-(4-meth­oxy­phen­yl)-2-oxoazetidin-3-yl]benzo[de]iso­quinoline-1,3-dione dimethyl sulfoxide monosolvate
Source: Acta Crystallogr E Crystallogr Commun. 2015 Jan 28;71(Pt 2):o129–30. doi: 10.1107/S2056989015001425 (PMC4384601; doi:10.1107/S2056989015001425)
Supplement: Supplementary file 2 [file e-71-0o129-Isup2.hkl]

#
# h,k,l, Fc-squared, Fo-squared, sigma(Fo-squared), status flag
#
data_I
_shelx_title ' JAB-2 in space group P -1'
_shelx_refln_list_code          4
_shelx_F_calc_maximum      176.01
_exptl_crystal_F_000       584.00
_reflns_d_resolution_high  0.7107

loop_
 _space_group_symop_operation_xyz
 'x, y, z'
 '-x, -y, -z'

_cell_length_a     7.9925
_cell_length_b    12.1761
_cell_length_c    14.2313
_cell_angle_alpha  93.549
_cell_angle_beta   95.520
_cell_angle_gamma 101.602

_shelx_F_squared_multiplier     1.000

loop_
 _refln_index_h
 _refln_index_k
 _refln_index_l
 _refln_F_squared_calc
 _refln_F_squared_meas
 _refln_F_squared_sigma
 _refln_observed_status
   2   0   0       3551.77       3662.18        69.53 o
   3   0   0       2625.79       2839.80        20.46 o
   4   0   0         67.73         42.60         1.20 o
   5   0   0        178.16        189.75         1.88 o
   6   0   0          4.17          3.24         0.48 o
   7   0   0         53.79         49.27         1.24 o
   8   0   0          0.83          0.30         0.85 o
   9   0   0         37.15         43.79         5.42 o
  10   0   0          8.49          6.88         2.01 o
 -11   1   0         51.59         65.97         2.48 o
 -10   1   0          0.22         -0.43         0.43 o
  -9   1   0         22.38         35.15         2.01 o
  -8   1   0        294.64        262.10         3.22 o
  -7   1   0         19.57         15.56         0.75 o
  -6   1   0          0.52          0.52         0.83 o
  -5   1   0          0.31          1.01         0.40 o
  -4   1   0         47.75         45.34         1.28 o
  -3   1   0         53.21         70.87         2.20 o
  -2   1   0      11400.80      12209.46       138.76 o
   1   1   0         51.10         48.31         1.24 o
   2   1   0      15403.77      16128.05       116.78 o
   3   1   0       3210.24       3516.87        44.45 o
   4   1   0        690.86        735.85         8.42 o
   5   1   0         84.31        109.54         1.60 o
   6   1   0         69.54         76.15         1.89 o
   7   1   0        596.66        480.76         5.09 o
   8   1   0          0.98          0.93         0.73 o
   9   1   0          2.58          0.19         2.63 o
  10   1   0          0.78         -0.28         0.85 o
 -10   2   0          2.24          1.17         0.60 o
  -9   2   0          0.04         -0.12         0.70 o
  -8   2   0          3.02          4.18         0.53 o
  -7   2   0         13.77         18.67         1.25 o
  -6   2   0          6.20          4.59         0.72 o
  -5   2   0        344.06        362.59         4.59 o
  -4   2   0         92.60        103.67         1.79 o
  -3   2   0          0.14          0.46         0.33 o
  -2   2   0        175.65        118.01         1.42 o
  -1   2   0       2252.48       2366.97        21.75 o
   0   2   0        177.87        213.56         2.85 o
   1   2   0       5324.00       5319.46        51.50 o
   2   2   0         11.78         10.51         0.40 o
   3   2   0        137.35        145.39         1.33 o
   4   2   0       1125.91       1148.52         9.86 o
   5   2   0        336.44        303.40         2.94 o
   6   2   0          3.17          4.78         0.67 o
   7   2   0          0.75          0.64         0.93 o
   8   2   0         44.75         43.60         1.77 o
   9   2   0         21.00         21.50         2.01 o
  10   2   0          0.43          1.24         1.11 o
  -9   3   0         17.42         19.28         1.46 o
  -8   3   0          0.38          0.62         0.88 o
  -7   3   0          4.00          4.54         0.98 o
  -6   3   0         58.96         69.91         1.79 o
  -5   3   0        432.38        436.74         6.17 o
  -4   3   0         12.57         10.23         0.72 o
  -3   3   0        760.28        770.56         5.40 o
  -2   3   0        696.10        673.92         4.60 o
  -1   3   0       9949.76      10099.42       123.58 o
   0   3   0        245.74        205.08         2.19 o
   1   3   0        916.10       1002.69         9.32 o
   2   3   0         53.02         91.76         1.03 o
   3   3   0        437.06        417.09         2.98 o
   4   3   0         86.45         73.03         0.97 o
   5   3   0         65.82         61.81         1.79 o
   6   3   0        100.67         94.39         2.77 o
   7   3   0          3.40          5.51         0.86 o
   8   3   0          2.64          2.82         2.17 o
   9   3   0          0.94          1.04         1.86 o
  10   3   0          2.90          2.97         1.26 o
  -9   4   0         14.40         11.00         1.25 o
  -8   4   0         69.27         69.29         2.08 o
  -7   4   0         23.81         28.47         1.41 o
  -6   4   0        100.63        102.74         2.20 o
  -5   4   0        136.71        137.47         1.46 o
  -4   4   0         29.59         18.87         0.46 o
  -3   4   0        253.97        252.75         2.64 o
  -2   4   0        729.22        718.21         5.12 o
  -1   4   0        601.21        648.19         5.09 o
   0   4   0       4146.17       3984.04        30.16 o
   1   4   0          6.75         14.83         0.39 o
   2   4   0        149.69        152.07         1.64 o
   3   4   0        107.11        120.46         1.55 o
   4   4   0        145.77        141.70         1.60 o
   5   4   0          0.79          0.95         0.49 o
   6   4   0         72.81         59.17         1.49 o
   7   4   0          3.90          2.57         0.76 o
   8   4   0          0.30          2.60         1.03 o
   9   4   0          0.02          1.86         2.17 o
  10   4   0          0.12         -0.09         2.79 o
  -9   5   0          6.81         10.16         1.26 o
  -8   5   0         22.40         22.99         1.31 o
  -7   5   0          0.01          0.49         0.33 o
  -6   5   0          0.23          0.66         0.41 o
  -5   5   0         15.30         19.55         0.86 o
  -4   5   0         63.89         65.82         1.04 o
  -3   5   0        769.23        706.23         5.18 o
  -2   5   0         15.06          5.66         0.37 o
  -1   5   0        481.64        509.92         4.21 o
   0   5   0        239.66        258.79         2.25 o
   1   5   0         44.79         62.80         0.92 o
   2   5   0       1350.64       1304.68         9.42 o
   3   5   0        215.50        249.49         2.85 o
   4   5   0        134.53        140.68         1.75 o
   5   5   0       1168.42       1169.05        10.25 o
   6   5   0          0.11         -0.38         0.57 o
   7   5   0         41.45         49.52         1.81 o
   8   5   0         44.65         46.86         2.92 o
   9   5   0          0.92          3.38         2.94 o
 -10   6   0          0.16         -0.59         1.39 o
  -9   6   0          8.11          6.25         1.03 o
  -8   6   0         12.97          8.26         0.72 o
  -7   6   0        111.89         99.17         2.37 o
  -6   6   0         14.24         15.81         0.73 o
  -5   6   0          0.18          0.64         0.26 o
  -4   6   0          4.11          3.12         0.45 o
  -3   6   0        978.04       1043.65         7.30 o
  -2   6   0        149.46        179.35         1.51 o
  -1   6   0       1518.11       1492.60        10.70 o
   0   6   0         80.32         77.50         1.24 o
   1   6   0        816.38        823.83         6.06 o
   2   6   0          9.05         16.74         0.69 o
   3   6   0         22.70         19.97         0.83 o
   4   6   0        340.14        317.96         3.33 o
   5   6   0        500.19        449.08         4.47 o
   6   6   0         11.44          7.37         1.39 o
   7   6   0          9.21         10.33         1.49 o
   8   6   0          0.71          2.09         1.26 o
   9   6   0          0.09         -1.19         1.19 o
 -10   7   0          0.49          0.85         1.69 o
  -9   7   0          1.01          2.14         0.72 o
  -8   7   0          2.21          2.66         0.72 o
  -7   7   0        121.16        104.72         2.19 o
  -6   7   0         16.59         14.10         0.83 o
  -5   7   0          9.47          9.77         0.68 o
  -4   7   0         17.49         24.26         0.98 o
  -3   7   0       1078.52       1184.61         8.33 o
  -2   7   0        137.39        129.01         1.76 o
  -1   7   0         87.63         85.99         1.46 o
   0   7   0       1072.08       1149.39         7.62 o
   1   7   0        153.39        152.44         1.90 o
   2   7   0          5.55          5.18         0.67 o
   3   7   0        602.95        629.27         5.56 o
   4   7   0        914.41        786.81         9.03 o
   5   7   0        301.01        290.76         3.03 o
   6   7   0         21.57         19.33         1.01 o
   7   7   0         10.59          9.30         2.79 o
   8   7   0          4.12          7.12         1.97 o
   9   7   0          0.42         -0.93         2.48 o
 -10   8   0          0.46         -0.93         0.93 o
  -9   8   0          4.72          5.91         0.78 o
  -8   8   0        232.78        237.71         3.89 o
  -7   8   0        159.07        147.42         2.64 o
  -6   8   0          1.54          1.61         0.65 o
  -5   8   0         18.23         19.92         0.94 o
  -4   8   0        168.12        176.84         2.09 o
  -3   8   0        223.40        241.71         2.85 o
  -2   8   0         19.33         26.62         0.80 o
  -1   8   0         24.79         21.00         0.80 o
   0   8   0        109.55        106.91         1.37 o
   1   8   0        186.93        178.57         2.35 o
   2   8   0        130.22        145.41         2.15 o
   3   8   0        155.72        162.20         2.26 o
   4   8   0        110.89        119.49         2.64 o
   5   8   0          9.52          9.73         0.87 o
   6   8   0          1.25          4.04         0.70 o
   7   8   0          2.12          1.98         1.55 o
   8   8   0         14.29         13.71         2.00 o
 -10   9   0          3.27          3.60         0.82 o
  -9   9   0         32.08         29.29         1.58 o
  -8   9   0          1.99          2.58         0.81 o
  -7   9   0         20.27         20.86         1.23 o
  -6   9   0         50.95         49.05         1.92 o
  -5   9   0         73.07         69.67         1.68 o
  -4   9   0         70.37         61.87         1.25 o
  -3   9   0         79.58         74.01         1.55 o
  -2   9   0         35.72         32.30         1.02 o
  -1   9   0         14.17         15.43         0.75 o
   0   9   0         13.71         14.23         0.65 o
   1   9   0         28.62         24.33         0.84 o
   2   9   0         21.00         25.20         1.05 o
   3   9   0         63.64         73.83         1.63 o
   4   9   0         17.34         21.27         1.42 o
   5   9   0         59.81         68.35         1.83 o
   6   9   0          8.80         11.92         1.51 o
   7   9   0          0.33         -0.51         0.98 o
   8   9   0          5.95          7.64         2.00 o
 -10  10   0          0.14         -0.85         0.85 o
  -9  10   0          2.13          0.91         1.03 o
  -8  10   0          6.89         12.31         2.28 o
  -7  10   0          7.64          9.42         1.02 o
  -6  10   0          0.46         -0.65         0.65 o
  -5  10   0          0.15         -0.62         0.63 o
  -4  10   0         16.09         15.53         0.81 o
  -3  10   0          2.20          1.57         0.48 o
  -2  10   0         92.52         87.95         1.63 o
  -1  10   0          1.57          1.39         0.51 o
   0  10   0          0.34          0.58         0.42 o
   1  10   0          0.12         -0.53         0.53 o
   2  10   0        135.78        133.53         2.09 o
   3  10   0          8.21          9.13         1.04 o
   4  10   0         21.95         22.34         1.52 o
   5  10   0          1.66          0.80         0.83 o
   6  10   0          0.77         -0.25         1.57 o
   7  10   0          3.86          7.80         2.42 o
  -9  11   0         10.66          8.54         1.35 o
  -8  11   0          1.11          0.41         0.80 o
  -7  11   0          1.66          0.29         0.90 o
  -6  11   0          1.18          0.23         0.85 o
  -5  11   0          0.09         -0.42         0.42 o
  -4  11   0          0.03          0.61         0.53 o
  -3  11   0         10.04          7.86         0.83 o
  -2  11   0         64.99         84.27         1.71 o
  -1  11   0          3.90          3.34         1.03 o
   0  11   0          7.73          5.50         0.89 o
   1  11   0         20.94         21.63         1.08 o
   2  11   0          0.10         -0.13         0.70 o
   3  11   0          7.91          9.58         1.07 o
   4  11   0          7.60          8.71         1.54 o
   5  11   0          3.60          2.39         0.98 o
   6  11   0          3.11          3.33         1.15 o
  -9  12   0          3.06          4.68         1.32 o
  -8  12   0          0.90         -0.73         0.83 o
  -7  12   0          0.60          0.74         1.16 o
  -6  12   0         16.34         16.24         1.22 o
  -5  12   0          2.31          1.37         0.73 o
  -4  12   0          0.10         -0.41         0.72 o
  -3  12   0         36.87         48.29         1.52 o
  -2  12   0         26.91         22.71         1.50 o
  -1  12   0          0.03         -0.45         0.63 o
   0  12   0         25.80         25.61         1.42 o
   1  12   0         16.82         22.29         1.34 o
   2  12   0         63.91         66.06         1.84 o
   3  12   0         13.75         12.83         1.55 o
   4  12   0          0.91          1.35         1.02 o
   5  12   0          3.60          4.28         1.23 o
   6  12   0          3.76          3.08         1.38 o
  -8  13   0          0.32         -0.95         0.95 o
  -7  13   0          1.69          0.96         1.03 o
  -6  13   0          4.00          8.66         1.15 o
  -5  13   0         19.22         19.84         1.14 o
  -4  13   0         15.83         17.92         1.09 o
  -3  13   0         91.16        104.18         2.35 o
  -2  13   0         76.17         87.45         2.98 o
  -1  13   0          0.77          1.02         0.86 o
   0  13   0          0.03          0.36         0.76 o
   1  13   0          1.89         -0.71         0.72 o
   2  13   0         40.83         36.06         2.82 o
   3  13   0          0.04         -0.97         0.97 o
   4  13   0          2.58          4.71         1.99 o
   5  13   0          1.00          0.27         1.49 o
  -8  14   0          0.40          0.63         1.32 o
  -7  14   0          0.13          0.77         1.11 o
  -6  14   0          3.78          6.22         1.27 o
  -5  14   0          1.22          2.04         0.69 o
  -4  14   0          5.75          4.55         0.81 o
  -3  14   0         96.56        111.67         2.68 o
  -2  14   0         36.69         43.33         1.66 o
  -1  14   0         12.36         15.01         1.27 o
   0  14   0          5.16          3.51         1.00 o
   1  14   0          1.92          1.46         0.88 o
   2  14   0          0.02         -0.55         0.98 o
   3  14   0          0.02         -0.54         2.79 o
   4  14   0          2.87          1.64         1.36 o
  -7  15   0          0.33          0.24         1.17 o
  -6  15   0          0.10          1.18         1.14 o
  -5  15   0          5.47          5.58         0.87 o
  -4  15   0          0.13          0.53         0.78 o
  -3  15   0         29.87         24.00         1.42 o
  -2  15   0         27.77         31.67         2.15 o
  -1  15   0         10.60         10.61         1.48 o
   0  15   0          1.69          0.34         1.08 o
   1  15   0          9.36          9.32         1.61 o
   2  15   0          0.00         -1.28         1.28 o
   3  15   0          3.98          5.06         1.43 o
  -5  16   0          5.67          6.71         1.03 o
  -4  16   0          3.03          4.38         0.95 o
  -3  16   0          0.06          0.59         0.84 o
  -2  16   0          0.05         -0.33         1.01 o
  -1  16   0          2.30         -0.36         1.00 o
   0  16   0          0.71          0.41         1.19 o
   1  16   0          2.14          0.71         1.36 o
  -3  17   0          0.00         -1.26         1.26 o
  -2  17   0          1.21          0.40         1.30 o
   2 -17   1          0.66         -1.09         1.10 o
   3 -17   1          2.46          2.52         1.10 o
  -1 -16   1          1.40         -0.26         1.65 o
   0 -16   1          0.08         -1.12         1.18 o
   1 -16   1          1.73          1.07         1.07 o
   2 -16   1          3.54          2.88         1.07 o
   3 -16   1          1.09         -0.53         0.83 o
   4 -16   1          3.19          2.21         0.93 o
   5 -16   1          7.09          9.40         1.34 o
  -3 -15   1          7.14          3.76         2.00 o
  -2 -15   1          0.43         -1.33         1.33 o
  -1 -15   1          2.70          3.73         0.96 o
   0 -15   1         11.96         16.34         1.85 o
   1 -15   1         11.62          9.40         1.15 o
   2 -15   1          2.53          2.89         1.21 o
   3 -15   1          1.96          1.63         0.89 o
   4 -15   1          0.08         -0.86         0.86 o
   5 -15   1          7.40          6.11         0.99 o
   6 -15   1          0.40          2.13         1.10 o
   7 -15   1          0.14          1.19         1.07 o
  -4 -14   1          0.00         -1.04         1.04 o
  -3 -14   1          0.15         -1.08         1.08 o
  -2 -14   1         41.47         36.37         2.35 o
  -1 -14   1         64.63         66.46         2.65 o
   0 -14   1          0.34         -1.15         1.15 o
   1 -14   1         12.96          9.80         1.33 o
   2 -14   1          9.69          5.93         0.96 o
   3 -14   1         44.72         47.52         1.99 o
   4 -14   1          1.97          0.05         0.87 o
   5 -14   1          1.87          1.12         0.88 o
   6 -14   1         16.64         17.77         1.46 o
   7 -14   1         21.71         19.98         1.81 o
   8 -14   1          0.09         -0.97         0.97 o
  -5 -13   1         18.95         22.59         1.84 o
  -4 -13   1          0.02          1.44         1.07 o
  -3 -13   1          0.00         -0.95         0.95 o
  -2 -13   1          0.07          0.07         0.96 o
  -1 -13   1          3.24          5.62         1.04 o
   0 -13   1          1.42          1.26         1.16 o
   1 -13   1          3.07          2.36         0.87 o
   2 -13   1         24.12         29.99         1.40 o
   3 -13   1          3.04          5.46         1.00 o
   4 -13   1          8.13         10.56         1.00 o
   5 -13   1          7.68          9.21         1.20 o
   6 -13   1         34.83         31.05         2.01 o
   7 -13   1         14.87         19.18         1.65 o
   8 -13   1          1.12         -0.53         1.05 o
  -6 -12   1          2.31          2.85         1.55 o
  -5 -12   1         37.45         34.80         2.32 o
  -4 -12   1          0.02          0.15         0.98 o
  -3 -12   1         12.11         10.62         1.20 o
  -2 -12   1        203.38        209.61         4.24 o
  -1 -12   1         25.29         18.85         1.14 o
   0 -12   1         22.16         23.92         1.29 o
   1 -12   1         16.27         10.43         0.91 o
   2 -12   1         44.34         50.63         2.31 o
   3 -12   1          0.81          1.12         0.66 o
   4 -12   1         56.54         49.15         1.40 o
   5 -12   1         48.85         49.11         1.47 o
   6 -12   1         70.48         65.08         2.69 o
   7 -12   1          9.47         11.54         1.26 o
   8 -12   1          4.17          6.69         1.79 o
   9 -12   1         16.24         22.04         2.18 o
  -6 -11   1         90.16         96.82         2.73 o
  -5 -11   1          5.36          4.74         0.94 o
  -4 -11   1          0.47         -0.73         0.73 o
  -3 -11   1        116.70        109.69         2.12 o
  -2 -11   1         67.58         78.38         1.62 o
  -1 -11   1         82.86         74.17         1.88 o
   0 -11   1          0.73          1.43         0.58 o
   1 -11   1        201.11        181.28         2.57 o
   2 -11   1         80.67         65.88         1.55 o
   3 -11   1         15.33          9.76         0.95 o
   4 -11   1          1.15          0.48         0.60 o
   5 -11   1          7.59          8.82         0.52 o
   6 -11   1         23.45         21.32         1.32 o
   7 -11   1          0.13          0.29         0.81 o
   8 -11   1          0.01          0.54         1.18 o
   9 -11   1         23.01         21.18         1.53 o
  -7 -10   1          4.24          6.26         1.52 o
  -6 -10   1          6.19          4.90         0.96 o
  -5 -10   1          0.00          0.05         0.71 o
  -4 -10   1          1.98          1.95         0.76 o
  -3 -10   1        106.33         85.85         1.85 o
  -2 -10   1         17.09         18.80         0.86 o
  -1 -10   1         20.32         16.69         0.81 o
   0 -10   1          2.46          2.20         0.54 o
   1 -10   1        122.64        119.86         2.00 o
   2 -10   1          0.94          2.06         0.66 o
   3 -10   1          2.18          0.74         0.52 o
   4 -10   1         32.60         28.08         1.02 o
   5 -10   1          0.31          1.09         0.65 o
   6 -10   1          2.87          3.35         0.71 o
   7 -10   1          0.00         -0.39         0.70 o
   8 -10   1         15.50         19.93         1.30 o
   9 -10   1          1.25          2.32         1.07 o
  10 -10   1          0.26          0.68         0.82 o
  -8  -9   1          0.12         -1.53         1.53 o
  -7  -9   1          2.72          3.36         1.76 o
  -6  -9   1          2.29          0.28         0.85 o
  -5  -9   1         20.92         23.34         1.07 o
  -4  -9   1          0.50         -0.31         0.61 o
  -3  -9   1         63.62         66.24         1.65 o
  -2  -9   1         20.52         25.97         0.94 o
  -1  -9   1        160.04        166.90         2.41 o
   0  -9   1        132.13        122.59         1.64 o
   1  -9   1         39.46         41.54         1.06 o
   2  -9   1         49.21         49.66         1.70 o
   3  -9   1          0.08          0.06         0.37 o
   4  -9   1          1.44          0.36         0.53 o
   5  -9   1          5.76          4.64         0.74 o
   6  -9   1         38.22         46.24         1.65 o
   7  -9   1          5.00          8.28         1.09 o
   8  -9   1         41.11         52.32         2.59 o
   9  -9   1          0.09          0.93         1.14 o
  10  -9   1          1.84         -0.01         1.32 o
  -8  -8   1          7.40          7.81         1.71 o
  -7  -8   1          8.30         10.95         1.53 o
  -6  -8   1          5.11          6.53         1.03 o
  -5  -8   1          8.38          7.36         0.74 o
  -4  -8   1         35.27         46.01         1.30 o
  -3  -8   1        134.57        143.93         2.69 o
  -2  -8   1         55.68         65.72         1.29 o
  -1  -8   1         45.44         51.06         1.28 o
   0  -8   1          0.22          0.34         0.35 o
   1  -8   1          0.35          0.16         0.37 o
   2  -8   1        397.94        340.86         3.48 o
   3  -8   1        137.35        145.16         1.75 o
   4  -8   1        226.51        229.49         2.24 o
   5  -8   1          0.00          0.39         0.46 o
   6  -8   1         40.22         35.54         1.43 o
   7  -8   1          0.44         -0.51         0.51 o
   8  -8   1          8.41          9.36         1.16 o
   9  -8   1         34.77         44.39         2.99 o
  10  -8   1          1.61          2.62         1.39 o
  -9  -7   1          5.15          4.81         2.02 o
  -8  -7   1         15.03         15.10         2.79 o
  -7  -7   1         11.61         14.51         2.06 o
  -6  -7   1         25.65         21.92         2.13 o
  -5  -7   1          4.89          3.62         0.61 o
  -4  -7   1        529.51        535.83         5.08 o
  -3  -7   1        303.79        294.62         3.27 o
  -2  -7   1         10.71          9.48         0.62 o
  -1  -7   1         28.62         32.09         0.73 o
   0  -7   1          9.21         18.16         0.74 o
   1  -7   1          0.42          2.34         0.32 o
   2  -7   1        497.77        580.87         5.06 o
   3  -7   1        173.83        198.85         2.38 o
   4  -7   1          0.93          0.10         0.49 o
   5  -7   1         60.70         56.47         1.40 o
   6  -7   1         34.32         39.06         1.44 o
   7  -7   1          0.89          1.68         0.61 o
   8  -7   1         14.86         10.49         0.81 o
   9  -7   1          0.44          0.42         0.52 o
  10  -7   1         13.49         21.16         2.52 o
  -9  -6   1         48.44         52.20         5.88 o
  -8  -6   1          3.25          6.67         1.41 o
  -7  -6   1          3.60          4.31         1.09 o
  -6  -6   1         32.57         22.88         1.22 o
  -5  -6   1        409.83        388.76         4.34 o
  -4  -6   1         55.03         54.58         1.24 o
  -3  -6   1        118.07        118.78         1.55 o
  -2  -6   1         74.08         82.51         1.30 o
  -1  -6   1       1986.91       2308.42        14.38 o
   0  -6   1        225.33        244.70         2.56 o
   1  -6   1       1756.74       1832.97        13.79 o
   2  -6   1        690.38        751.48         6.43 o
   3  -6   1        112.41        163.57         1.72 o
   4  -6   1         83.80         89.22         1.48 o
   5  -6   1         23.36         31.74         0.88 o
   6  -6   1        140.12        123.03         2.27 o
   7  -6   1          0.04          0.46         0.44 o
   8  -6   1         14.48         14.82         0.85 o
   9  -6   1          0.05         -0.34         0.34 o
  10  -6   1         15.67         20.92         6.02 o
  -9  -5   1         19.69         28.71         2.56 o
  -8  -5   1         14.96         17.99         1.78 o
  -7  -5   1         13.04         14.31         1.16 o
  -6  -5   1        179.57        150.88         2.50 o
  -5  -5   1        273.62        235.91         2.68 o
  -4  -5   1        325.42        304.15         2.87 o
  -3  -5   1        111.24        137.47         1.80 o
  -2  -5   1        217.17        210.28         2.04 o
  -1  -5   1       4214.14       4544.12        62.79 o
   0  -5   1        185.57        157.25         1.54 o
   2  -5   1        800.95        861.46         7.89 o
   3  -5   1        900.73       1023.34         9.06 o
   4  -5   1        469.18        493.78         4.37 o
   5  -5   1          0.04          0.66         0.44 o
   6  -5   1         56.01         52.90         0.94 o
   7  -5   1          0.12          1.48         0.29 o
   8  -5   1         93.72         98.03         2.18 o
   9  -5   1         27.60         23.95         1.66 o
  10  -5   1          2.42          1.12         1.55 o
 -10  -4   1         50.84         62.56         6.81 o
  -9  -4   1          0.32          0.06         1.24 o
  -8  -4   1         51.16         46.68         1.84 o
  -7  -4   1          0.02          1.10         0.59 o
  -6  -4   1         34.45         27.75         1.43 o
  -5  -4   1        332.27        305.29         2.83 o
  -4  -4   1         14.33         14.36         0.67 o
  -3  -4   1        115.44        152.38         1.63 o
  -2  -4   1        363.11        379.04         3.07 o
  -1  -4   1        107.15         88.42         2.65 o
   0  -4   1        385.55        357.34         3.70 o
   1  -4   1       9321.15      10074.90       120.89 o
   2  -4   1       2998.62       2945.27        18.65 o
   3  -4   1        557.92        651.55         5.79 o
   4  -4   1        153.33        165.79         1.62 o
   5  -4   1          7.19          7.53         0.44 o
   6  -4   1        364.68        355.64         3.34 o
   7  -4   1         18.01         18.58         1.31 o
   8  -4   1          1.46          1.47         0.91 o
   9  -4   1          6.83         13.00         1.53 o
  10  -4   1          8.39         10.22         2.48 o
 -10  -3   1         28.72         26.63         2.15 o
  -9  -3   1         37.75         42.04         2.34 o
  -8  -3   1          0.07         -0.08         0.84 o
  -7  -3   1        215.64        211.19         3.62 o
  -6  -3   1        182.68        196.24         2.72 o
  -5  -3   1         61.79         51.23         1.39 o
  -4  -3   1         73.86         69.97         0.98 o
  -3  -3   1       3935.87       4288.61        27.69 o
  -2  -3   1         31.17         52.88         0.98 o
  -1  -3   1         90.47        101.13         1.04 o
   1  -3   1       9577.10       9935.89       113.30 o
   2  -3   1        463.54        492.22         3.48 o
   3  -3   1       1474.97       1718.62        12.53 o
   4  -3   1        591.59        528.43         4.17 o
   5  -3   1          2.82          2.60         0.54 o
   6  -3   1         25.94         30.26         1.25 o
   7  -3   1         22.03         20.74         1.68 o
   8  -3   1         99.27         98.25         2.43 o
   9  -3   1         14.56         17.03         2.79 o
  10  -3   1          0.03          1.24         1.86 o
 -10  -2   1          3.74          3.41         1.24 o
  -9  -2   1          0.30          2.27         0.83 o
  -8  -2   1         81.95         91.79         2.24 o
  -7  -2   1        567.52        484.19         5.42 o
  -6  -2   1         56.39         44.25         1.66 o
  -5  -2   1        347.90        332.20         3.25 o
  -4  -2   1        669.40        602.66         6.02 o
  -3  -2   1        341.43        411.77         3.49 o
  -2  -2   1         40.75         32.56         0.55 o
  -1  -2   1       4762.41       4726.86        43.47 o
   0  -2   1       5990.06       6383.66        72.25 o
   1  -2   1       2867.80       2803.49        22.96 o
   2  -2   1        259.79        315.10         3.26 o
   3  -2   1        701.26        698.56         7.94 o
   4  -2   1        138.40        152.69         2.32 o
   5  -2   1          5.00          2.96         0.54 o
   6  -2   1         39.52         34.12         1.54 o
   7  -2   1         84.34         72.36         1.13 o
   8  -2   1          6.59          8.42         0.53 o
   9  -2   1          1.29          0.44         0.58 o
  10  -2   1          0.76         -0.62         0.62 o
 -10  -1   1          3.68          4.65         1.24 o
  -9  -1   1         26.74         21.84         1.35 o
  -8  -1   1         12.90         14.46         0.97 o
  -7  -1   1         12.90         11.32         0.81 o
  -6  -1   1        385.08        377.04         5.02 o
  -5  -1   1        672.56        677.22         5.84 o
  -4  -1   1        126.10        114.91         1.39 o
  -3  -1   1        225.39        209.80         2.23 o
  -2  -1   1       8381.59       8838.83        63.32 o
  -1  -1   1        102.55         94.77         2.17 o
   0  -1   1          4.54          1.65         1.24 o
   1  -1   1       2072.47       2288.63        25.51 o
   3  -1   1        179.33        156.69         2.13 o
   4  -1   1        502.20        540.70         8.99 o
   5  -1   1         68.69         60.66         0.81 o
   6  -1   1         40.64         43.51         0.82 o
   7  -1   1         89.99         67.94         0.97 o
   8  -1   1        107.46         86.32         2.06 o
   9  -1   1          3.42          6.66         0.85 o
  10  -1   1          0.99          0.93         0.62 o
 -10   0   1          3.67          3.10         0.93 o
  -9   0   1          0.40          0.56         0.71 o
  -8   0   1         70.91         81.39         1.83 o
  -7   0   1        191.96        178.85         2.51 o
  -6   0   1        278.89        281.10         2.56 o
  -5   0   1        472.06        477.37         3.59 o
  -4   0   1       6442.67       6886.74        46.30 o
  -3   0   1        466.70        558.12         4.90 o
  -2   0   1        574.88        679.48        11.46 o
  -1   0   1        128.91        119.86         1.53 o
   1   0   1       2929.40       3049.20        38.09 o
   2   0   1        126.58        128.50         1.93 o
   3   0   1        118.72        148.39         1.93 o
   4   0   1        985.24       1144.19         7.78 o
   5   0   1         76.51         73.80         0.87 o
   6   0   1         26.45         22.00         0.64 o
   7   0   1         68.40         49.82         1.22 o
   8   0   1        165.03        139.21         3.61 o
   9   0   1         12.33         11.00         0.84 o
  10   0   1          0.88          0.03         1.08 o
 -11   1   1         26.22         27.59         1.31 o
 -10   1   1          0.57          0.62         0.62 o
  -9   1   1          6.93          4.37         0.97 o
  -8   1   1         16.96         14.41         0.87 o
  -7   1   1          6.89          8.17         0.37 o
  -6   1   1         18.91         16.52         0.58 o
  -5   1   1        629.31        658.66         7.97 o
  -4   1   1        191.16        187.74         4.83 o
  -3   1   1       1234.62       1264.46        12.21 o
  -2   1   1       5975.98       6364.91       105.61 o
  -1   1   1       3091.32       3198.30        35.91 o
   0   1   1       3193.33       3327.38        37.11 o
   1   1   1        145.21        117.05         1.85 o
   2   1   1        530.94        558.49         5.19 o
   3   1   1        497.08        611.13         6.18 o
   4   1   1         64.58         40.41         0.78 o
   5   1   1          1.04          0.82         0.32 o
   6   1   1        106.89         95.01         1.62 o
   7   1   1         48.75         34.40         1.30 o
   8   1   1          0.25          0.81         0.80 o
   9   1   1          0.31          0.72         0.83 o
  10   1   1          0.48         -0.85         0.85 o
 -10   2   1          0.00          0.31         0.62 o
  -9   2   1          9.23          5.84         0.52 o
  -8   2   1          0.08         -0.25         0.25 o
  -7   2   1          0.06          0.93         0.37 o
  -6   2   1        240.91        246.82         4.60 o
  -5   2   1         17.31         23.65         1.05 o
  -4   2   1       1070.30       1131.01        11.55 o
  -3   2   1        654.53        629.97         6.76 o
  -2   2   1        400.29        468.37         6.35 o
  -1   2   1       4526.32       4615.70        42.14 o
   0   2   1        416.99        467.52         5.69 o
   1   2   1       3167.25       3279.02        32.37 o
   2   2   1        123.56        132.10         1.56 o
   3   2   1         16.63         32.80         0.56 o
   4   2   1        338.20        426.61         4.16 o
   5   2   1         56.43         63.51         1.25 o
   6   2   1          0.12          0.09         0.54 o
   7   2   1         79.99         76.96         1.86 o
   8   2   1         34.41         34.31         2.06 o
   9   2   1          0.08         -0.80         0.80 o
  10   2   1          0.00         -0.76         0.76 o
 -10   3   1          0.30         -0.15         1.09 o
  -9   3   1          6.77          4.60         1.19 o
  -8   3   1          0.46          1.88         0.82 o
  -7   3   1         13.59         17.72         1.25 o
  -6   3   1         98.39         92.21         2.32 o
  -5   3   1        274.96        296.15         3.99 o
  -4   3   1        437.66        408.50         3.43 o
  -3   3   1        175.65        165.87         1.99 o
  -2   3   1       2916.42       2823.51        18.43 o
  -1   3   1       3896.82       3860.61        46.23 o
   0   3   1        961.99        959.11         8.59 o
   1   3   1        182.37        178.50         1.66 o
   2   3   1        802.79        871.45         6.64 o
   3   3   1        333.81        364.11         3.42 o
   4   3   1        259.54        284.71         2.39 o
   5   3   1         91.33        104.65         1.92 o
   6   3   1         17.18         23.77         1.07 o
   7   3   1          0.27         -0.58         0.58 o
   8   3   1         27.77         24.28         1.93 o
   9   3   1          1.44          2.04         1.70 o
  10   3   1          1.99          0.56         0.83 o
 -10   4   1          0.54         -0.53         1.04 o
  -9   4   1          0.00          0.15         1.09 o
  -8   4   1          0.38          1.05         0.82 o
  -7   4   1         70.47         57.48         1.03 o
  -6   4   1         40.62         54.71         0.77 o
  -5   4   1        216.97        212.01         2.22 o
  -4   4   1        538.63        517.66         4.51 o
  -3   4   1         57.31         47.91         1.00 o
  -2   4   1         95.78         86.61         0.94 o
  -1   4   1         69.25         52.94         0.80 o
   0   4   1        667.45        560.04         4.53 o
   1   4   1        188.66        179.97         1.87 o
   2   4   1        167.70        189.85         2.05 o
   3   4   1        434.44        484.41         3.49 o
   4   4   1        534.73        551.02         4.48 o
   5   4   1          0.86          3.36         0.33 o
   6   4   1        158.33        156.09         3.58 o
   7   4   1          4.79          6.32         1.03 o
   8   4   1         15.69         17.12         2.39 o
   9   4   1         14.08         13.88         1.59 o
 -10   5   1          3.25          1.86         1.31 o
  -9   5   1          8.89         13.45         1.30 o
  -8   5   1         41.47         37.90         1.34 o
  -7   5   1        207.58        211.70         2.19 o
  -6   5   1          0.84          1.35         0.37 o
  -5   5   1        173.49        150.84         1.76 o
  -4   5   1        207.56        252.96         2.31 o
  -3   5   1        266.28        243.46         2.15 o
  -2   5   1        437.47        422.56         3.24 o
  -1   5   1       1360.63       1390.22        10.07 o
   0   5   1        182.57        193.08         1.99 o
   1   5   1          0.11         -0.07         0.27 o
   2   5   1         46.30         55.70         1.30 o
   3   5   1         32.96         42.59         1.01 o
   4   5   1         32.33         32.34         0.87 o
   5   5   1         84.70         75.67         1.51 o
   6   5   1          0.04         -0.65         1.09 o
   7   5   1          3.69          1.67         1.03 o
   8   5   1          6.47          8.62         1.49 o
   9   5   1          1.56          4.16         2.79 o
 -10   6   1          0.14         -0.70         1.19 o
  -9   6   1          1.44          1.49         0.55 o
  -8   6   1          7.51          9.59         1.03 o
  -7   6   1        109.82        117.95         4.25 o
  -6   6   1        103.18         92.70         1.62 o
  -5   6   1        433.50        423.66         3.90 o
  -4   6   1         28.94         35.27         1.52 o
  -3   6   1        770.49        672.39         5.22 o
  -2   6   1        159.58        169.42         2.47 o
  -1   6   1         46.89         48.20         1.39 o
   0   6   1        222.65        206.51         1.96 o
   1   6   1         93.97        101.30         1.44 o
   2   6   1         54.59         38.84         0.87 o
   3   6   1          8.01          5.96         0.52 o
   4   6   1        654.85        636.05         6.13 o
   5   6   1        173.36        155.34         2.62 o
   6   6   1         37.79         35.07         1.13 o
   7   6   1          5.40          9.29         1.63 o
   8   6   1          1.31          1.08         1.26 o
   9   6   1          2.64          1.33         2.09 o
 -10   7   1          0.00          0.47         1.06 o
  -9   7   1         24.29         30.33         1.98 o
  -8   7   1          0.26          1.07         0.53 o
  -7   7   1        457.93        463.32         5.62 o
  -6   7   1          3.60          4.34         0.63 o
  -5   7   1         48.70         47.03         1.39 o
  -4   7   1          9.51          8.31         0.51 o
  -3   7   1         38.05         36.32         1.77 o
  -2   7   1        350.54        301.49         2.73 o
  -1   7   1        604.46        606.66         4.77 o
   0   7   1        494.49        528.95         4.12 o
   1   7   1        556.06        562.29         4.18 o
   2   7   1         88.61        111.65         1.75 o
   3   7   1         33.57         26.60         1.09 o
   4   7   1        123.02        143.83         2.65 o
   5   7   1        178.41        180.55         2.45 o
   6   7   1          5.47          6.92         0.76 o
   7   7   1          3.76          5.47         1.41 o
   8   7   1         39.91         47.24         6.81 o
 -10   8   1          1.32          0.31         0.88 o
  -9   8   1          0.50         -0.21         0.59 o
  -8   8   1         62.25         58.27         3.52 o
  -7   8   1        372.64        393.34         4.74 o
  -6   8   1         21.30         25.41         1.46 o
  -5   8   1          1.50          1.19         0.47 o
  -4   8   1        396.25        364.42         3.82 o
  -3   8   1          5.59          3.74         0.58 o
  -2   8   1          4.55          4.93         0.46 o
  -1   8   1          6.63          8.31         0.49 o
   0   8   1       1103.91       1174.04         8.27 o
   1   8   1         75.20         84.00         1.50 o
   2   8   1         63.75         81.45         1.90 o
   3   8   1          3.41          2.22         0.53 o
   4   8   1        322.13        324.15         3.95 o
   5   8   1          0.41          0.37         0.55 o
   6   8   1          5.98          6.66         1.57 o
   7   8   1          6.44          6.06         2.63 o
   8   8   1          3.24          3.72         2.48 o
 -10   9   1          0.64          0.19         0.79 o
  -9   9   1         16.36         18.62         3.13 o
  -8   9   1         84.70         89.92         3.17 o
  -7   9   1         96.20        116.87         2.38 o
  -6   9   1          0.08         -0.89         0.89 o
  -5   9   1          0.13         -0.56         0.56 o
  -4   9   1          0.37          0.40         0.45 o
  -3   9   1        108.28        102.26         1.85 o
  -2   9   1         64.17         49.79         1.14 o
  -1   9   1          0.01          0.72         0.38 o
   0   9   1         43.34         42.19         1.71 o
   1   9   1         31.22         34.79         1.42 o
   2   9   1         22.12         26.03         1.02 o
   3   9   1        177.18        195.42         3.61 o
   4   9   1          4.75          8.84         0.90 o
   5   9   1         27.22         21.84         1.39 o
   6   9   1          1.08         -0.08         0.75 o
   7   9   1          1.06          2.24         0.95 o
 -10  10   1          8.31          7.80         1.51 o
  -9  10   1          3.41          4.19         1.01 o
  -8  10   1          1.63          0.82         0.84 o
  -7  10   1          0.00         -0.41         0.80 o
  -6  10   1          4.50          4.68         0.85 o
  -5  10   1         13.42         15.01         1.19 o
  -4  10   1         45.16         46.83         1.30 o
  -3  10   1         16.61         20.50         1.04 o
  -2  10   1          3.54          4.43         0.60 o
  -1  10   1          4.82          6.07         0.64 o
   0  10   1         30.75         28.04         1.02 o
   1  10   1          0.04          0.37         0.54 o
   2  10   1         21.28         19.57         1.09 o
   3  10   1        171.70        162.59         3.93 o
   4  10   1          1.86          0.55         0.77 o
   5  10   1         17.96         19.86         1.49 o
   6  10   1         27.44         22.13         1.82 o
   7  10   1          4.03          5.23         1.09 o
  -9  11   1          3.65          2.79         1.09 o
  -8  11   1          0.08          0.43         0.93 o
  -7  11   1          9.67          8.35         1.00 o
  -6  11   1          6.96          9.07         0.93 o
  -5  11   1         21.18         25.05         1.06 o
  -4  11   1          2.76          2.47         0.57 o
  -3  11   1         60.49         52.74         1.62 o
  -2  11   1         44.04         43.01         1.36 o
  -1  11   1         50.88         46.87         1.41 o
   0  11   1          9.82          5.55         0.72 o
   1  11   1          6.41          6.28         0.93 o
   2  11   1         15.01         15.39         1.59 o
   3  11   1         58.56         47.16         1.82 o
   4  11   1          1.21          1.21         0.91 o
   5  11   1          2.08          1.53         1.00 o
   6  11   1          6.81          6.72         1.41 o
  -9  12   1          2.37          2.57         1.23 o
  -8  12   1          2.61          1.21         1.12 o
  -7  12   1          1.16          1.30         0.80 o
  -6  12   1          4.97          4.03         1.10 o
  -5  12   1          0.61         -0.62         0.62 o
  -4  12   1         79.29         89.63         1.89 o
  -3  12   1          2.23          1.92         0.73 o
  -2  12   1          9.31         11.59         0.97 o
  -1  12   1         11.11          7.16         0.93 o
   0  12   1          0.02         -0.63         0.63 o
   1  12   1          7.13          6.02         0.78 o
   2  12   1         43.46         44.70         1.96 o
   3  12   1          4.99          4.34         1.21 o
   4  12   1          1.05         -0.88         0.88 o
   5  12   1          7.78          7.17         1.22 o
   6  12   1          3.46          2.04         2.09 o
  -8  13   1          0.01         -0.66         1.09 o
  -7  13   1          6.15          9.22         1.27 o
  -6  13   1          0.34          0.45         0.88 o
  -5  13   1          0.64          0.17         0.60 o
  -4  13   1          0.12         -0.03         0.65 o
  -3  13   1         62.09         53.53         1.74 o
  -2  13   1        155.82        160.75         2.70 o
  -1  13   1          3.87          1.59         0.92 o
   0  13   1          4.87          2.49         0.84 o
   1  13   1         27.19         26.28         1.52 o
   2  13   1         38.37         33.42         1.52 o
   3  13   1          0.13         -1.10         1.39 o
   4  13   1          6.81          3.76         1.67 o
   5  13   1         56.96         66.32         3.49 o
  -8  14   1          0.60         -1.12         1.12 o
  -7  14   1          5.45          8.73         1.43 o
  -6  14   1          3.17          5.00         1.12 o
  -5  14   1          0.24          0.88         0.82 o
  -4  14   1          2.79          0.57         0.80 o
  -3  14   1        118.29        117.07         4.31 o
  -2  14   1         54.05         54.37         3.64 o
  -1  14   1         19.77         19.29         1.39 o
   0  14   1         10.04         13.70         1.31 o
   1  14   1         13.40         10.48         1.13 o
   2  14   1          4.81          3.90         1.13 o
   3  14   1          0.14         -0.29         1.52 o
   4  14   1          6.32          5.56         2.00 o
  -7  15   1          0.65          0.56         1.29 o
  -6  15   1         10.92         13.29         1.43 o
  -5  15   1          1.98          3.64         0.96 o
  -4  15   1          0.14         -0.66         0.76 o
  -3  15   1         94.40         96.13         2.36 o
  -2  15   1          7.28          6.25         1.26 o
  -1  15   1          0.19         -0.77         1.16 o
   0  15   1          6.12          4.56         1.15 o
   1  15   1          0.39          0.65         1.08 o
   2  15   1          0.22          0.31         1.12 o
   3  15   1          0.72         -1.49         1.49 o
  -5  16   1          0.64          0.49         0.90 o
  -4  16   1          9.13         11.78         1.33 o
  -3  16   1          0.52         -0.97         0.97 o
  -2  16   1          0.73          2.40         1.12 o
  -1  16   1          2.51          0.25         1.20 o
   0  16   1          6.71          8.31         1.55 o
   1  16   1          0.02         -0.12         1.45 o
   2 -17   2          0.14         -0.94         0.94 o
   3 -17   2          0.05          0.15         1.09 o
  -1 -16   2          2.54          0.66         1.30 o
   0 -16   2          0.00         -0.78         1.15 o
   1 -16   2          0.57          0.51         1.07 o
   2 -16   2          4.35          4.55         1.10 o
   3 -16   2          0.17          2.01         0.95 o
   4 -16   2          1.36          1.63         1.12 o
   5 -16   2          5.51          8.65         1.08 o
  -3 -15   2          0.72          0.98         1.19 o
  -2 -15   2         40.58         42.21         3.60 o
  -1 -15   2          5.66          5.03         1.11 o
   0 -15   2          2.55          4.10         1.12 o
   1 -15   2          5.80          4.58         1.39 o
   2 -15   2          1.93          0.44         0.88 o
   3 -15   2          2.26          1.39         0.94 o
   4 -15   2          1.10          1.39         0.78 o
   5 -15   2         12.06         13.04         1.43 o
   6 -15   2          3.38          8.08         1.43 o
   7 -15   2          7.26         10.46         1.53 o
  -4 -14   2          0.08         -1.40         1.40 o
  -3 -14   2          0.07          1.58         1.00 o
  -2 -14   2         28.71         20.10         1.69 o
  -1 -14   2         47.06         53.79         2.65 o
   0 -14   2         31.64         26.33         1.97 o
   1 -14   2          9.97         11.48         1.19 o
   2 -14   2          6.30          7.91         0.96 o
   3 -14   2         34.53         41.08         1.79 o
   4 -14   2          0.14         -0.63         0.63 o
   5 -14   2          5.83          3.23         0.79 o
   6 -14   2          3.43          1.55         1.31 o
   7 -14   2          0.98          0.68         1.20 o
   8 -14   2          1.65          3.10         2.48 o
  -5 -13   2         10.58         10.73         2.03 o
  -4 -13   2          0.25          0.50         1.19 o
  -3 -13   2          0.02         -0.40         0.98 o
  -2 -13   2          3.78          2.33         1.23 o
  -1 -13   2          2.18          2.10         0.77 o
   0 -13   2          3.04          3.49         1.17 o
   1 -13   2          8.12         12.47         1.13 o
   2 -13   2        407.15        368.11         5.44 o
   3 -13   2          1.78          3.10         0.77 o
   4 -13   2          2.26          2.19         0.65 o
   5 -13   2         26.05         24.57         1.56 o
   6 -13   2          2.25          3.83         1.11 o
   7 -13   2         10.35          7.21         1.70 o
   8 -13   2          0.16          0.70         0.96 o
  -6 -12   2          4.88          4.88         1.12 o
  -5 -12   2         42.41         52.16         2.26 o
  -4 -12   2          0.20          0.45         0.79 o
  -3 -12   2         23.83         40.05         2.85 o
  -2 -12   2         13.91         13.40         1.15 o
  -1 -12   2         18.09         23.27         1.29 o
   0 -12   2         72.58         62.56         2.29 o
   1 -12   2        120.04        117.48         2.36 o
   2 -12   2        381.91        372.64         5.04 o
   3 -12   2          0.85         -0.14         0.58 o
   4 -12   2         52.16         47.61         1.49 o
   5 -12   2          4.15          9.27         0.84 o
   6 -12   2          3.11          5.35         1.00 o
   7 -12   2         15.49         14.39         1.40 o
   8 -12   2          2.14          1.47         0.88 o
   9 -12   2         16.85         19.59         1.84 o
  -6 -11   2         57.09         68.23         2.19 o
  -5 -11   2         24.69         25.46         1.65 o
  -4 -11   2          3.78          3.89         0.97 o
  -3 -11   2         28.13         28.78         1.40 o
  -2 -11   2          2.31          2.00         1.03 o
  -1 -11   2          2.17          3.85         0.74 o
   0 -11   2         19.70         13.95         0.90 o
   1 -11   2        166.43        180.02         2.98 o
   2 -11   2         46.67         56.18         1.57 o
   3 -11   2         30.66         20.18         1.00 o
   4 -11   2          2.65          2.63         0.63 o
   5 -11   2          4.11          5.34         0.75 o
   6 -11   2        127.33        130.43         3.52 o
   7 -11   2          2.15         -0.72         0.72 o
   8 -11   2          1.14          1.71         0.86 o
   9 -11   2         29.64         28.88         2.73 o
  -7 -10   2          0.26          0.57         1.04 o
  -6 -10   2         47.87         48.42         1.95 o
  -5 -10   2         10.58          9.62         0.88 o
  -4 -10   2          1.87          0.63         0.68 o
  -3 -10   2          1.53          0.92         0.63 o
  -2 -10   2         35.67         37.52         1.27 o
  -1 -10   2          0.04         -0.53         0.53 o
   0 -10   2          6.56         13.19         0.95 o
   1 -10   2         33.97         35.91         1.30 o
   2 -10   2        166.89        170.25         2.38 o
   3 -10   2        257.13        267.72         3.11 o
   4 -10   2         47.95         46.64         1.57 o
   5 -10   2         35.39         28.95         1.31 o
   6 -10   2          0.08          0.52         0.65 o
   7 -10   2         12.57         13.01         1.17 o
   8 -10   2          7.04          8.12         1.11 o
   9 -10   2          9.15          7.51         1.77 o
  10 -10   2          2.49          3.33         1.11 o
  -8  -9   2          5.81          5.03         1.71 o
  -7  -9   2          9.05          7.56         0.92 o
  -6  -9   2         14.19         17.45         1.49 o
  -5  -9   2         59.04         47.83         1.32 o
  -4  -9   2          5.06          1.84         0.72 o
  -3  -9   2          0.67          2.05         0.95 o
  -2  -9   2         63.29         53.77         1.25 o
  -1  -9   2        110.22        127.45         1.74 o
   0  -9   2          4.09          3.38         0.47 o
   1  -9   2         29.61         16.39         0.95 o
   2  -9   2        119.38        119.20         1.79 o
   3  -9   2        106.17         85.50         1.86 o
   4  -9   2         27.33         20.59         0.80 o
   5  -9   2         20.31         20.72         1.10 o
   6  -9   2          0.36         -0.72         0.72 o
   7  -9   2         40.95         49.28         1.80 o
   8  -9   2          0.02          0.21         0.75 o
   9  -9   2          1.37          0.18         0.73 o
  10  -9   2          1.29          2.86         1.09 o
  -8  -8   2          0.21          2.39         1.49 o
  -7  -8   2          0.02         -0.21         0.94 o
  -6  -8   2          3.72          3.03         0.63 o
  -5  -8   2        111.89         98.48         1.87 o
  -4  -8   2         16.49         22.12         1.13 o
  -3  -8   2         97.04         92.27         2.38 o
  -2  -8   2         14.93         17.30         1.12 o
  -1  -8   2         84.47         82.94         1.40 o
   0  -8   2          0.39         -0.29         0.29 o
   1  -8   2        250.46        237.38         2.42 o
   2  -8   2         81.68        102.41         1.43 o
   3  -8   2         35.04         33.87         1.16 o
   4  -8   2        201.65        196.58         2.06 o
   5  -8   2         84.06         92.52         1.89 o
   6  -8   2         34.76         26.23         1.46 o
   7  -8   2         38.96         31.20         1.26 o
   8  -8   2         15.99         14.84         1.25 o
   9  -8   2          0.36         -0.29         1.16 o
  10  -8   2          7.10          5.64         1.08 o
  -9  -7   2         13.98         20.01         2.52 o
  -8  -7   2          8.06          8.60         1.63 o
  -7  -7   2         16.79         15.38         2.87 o
  -6  -7   2          0.57         -0.45         0.58 o
  -5  -7   2         10.31         10.57         0.82 o
  -4  -7   2         37.62         36.59         1.10 o
  -3  -7   2         55.45         54.04         1.16 o
  -2  -7   2        174.67        185.73         2.14 o
  -1  -7   2        437.35        469.20         3.92 o
   0  -7   2          7.96          3.29         0.34 o
   1  -7   2         19.59         12.70         0.76 o
   2  -7   2       1237.66       1256.18         8.84 o
   3  -7   2        116.43        121.98         1.33 o
   4  -7   2         25.01         26.88         0.91 o
   5  -7   2         17.15         15.93         1.26 o
   6  -7   2        118.15        129.49         2.47 o
   7  -7   2        222.32        222.09         3.17 o
   8  -7   2         52.22         63.65         2.05 o
   9  -7   2          1.92          0.87         0.58 o
  10  -7   2         14.98         17.06         3.41 o
  -9  -6   2         15.62         19.18         3.87 o
  -8  -6   2          4.38          4.06         1.04 o
  -7  -6   2         25.63         32.53         1.97 o
  -6  -6   2        118.40        123.56         2.01 o
  -5  -6   2        282.04        266.72         3.18 o
  -4  -6   2         23.97         18.31         0.92 o
  -3  -6   2        168.87        160.34         1.96 o
  -2  -6   2        621.18        664.92         5.18 o
  -1  -6   2        389.66        392.87         3.59 o
   0  -6   2        249.61        276.06         3.30 o
   1  -6   2         98.48        125.50         1.55 o
   2  -6   2        189.19        231.35         1.97 o
   3  -6   2        263.96        262.64         2.20 o
   4  -6   2        231.75        243.76         3.49 o
   5  -6   2         17.25         17.32         0.75 o
   6  -6   2        632.73        685.54         6.79 o
   7  -6   2        257.80        252.17         3.50 o
   8  -6   2          1.91          4.05         0.99 o
   9  -6   2          0.11          0.05         0.63 o
  10  -6   2          9.54          7.97         2.95 o
  -9  -5   2         63.06         74.64         3.20 o
  -8  -5   2          0.00          0.19         0.86 o
  -7  -5   2          9.29         11.54         0.96 o
  -6  -5   2        178.67        162.74         2.73 o
  -5  -5   2        531.38        526.67         5.20 o
  -4  -5   2         63.52         67.21         1.31 o
  -3  -5   2          2.17          1.48         0.32 o
  -1  -5   2        559.22        669.07         4.86 o
   0  -5   2       1628.74       1637.54        11.06 o
   2  -5   2        687.57        787.93         5.87 o
   3  -5   2        635.20        614.65         4.61 o
   4  -5   2         25.37         27.58         0.77 o
   5  -5   2          0.77          0.66         0.19 o
   6  -5   2        657.22        625.65         4.92 o
   7  -5   2        210.54        212.89         2.46 o
   8  -5   2         13.35         11.27         0.80 o
   9  -5   2          0.99          0.00         1.55 o
  10  -5   2          0.15          1.24         1.86 o
 -10  -4   2         13.13         17.65         2.48 o
  -9  -4   2         29.85         33.84         2.23 o
  -8  -4   2         15.66         15.31         1.26 o
  -7  -4   2         91.41         73.90         1.76 o
  -6  -4   2        323.08        321.04         4.33 o
  -5  -4   2        352.68        308.80         3.32 o
  -4  -4   2        467.50        413.60         3.60 o
  -3  -4   2          4.00          5.88         0.37 o
  -2  -4   2         12.54          5.57         0.51 o
  -1  -4   2       4578.38       5209.20        34.88 o
   0  -4   2       1344.67       1475.33        11.21 o
   1  -4   2        479.32        392.66         3.84 o
   2  -4   2        267.23        208.66         1.87 o
   3  -4   2         43.98         57.69         1.06 o
   4  -4   2         27.75         14.49         0.72 o
   5  -4   2        166.10        180.93         2.06 o
   6  -4   2        111.37        100.47         1.26 o
   7  -4   2          0.32         -0.17         0.54 o
   8  -4   2         11.58          9.57         0.41 o
   9  -4   2         21.66         22.61         2.79 o
  10  -4   2          2.49         -0.93         1.86 o
 -10  -3   2         27.33         35.62         3.10 o
  -9  -3   2         14.33          9.07         1.34 o
  -8  -3   2         52.69         54.64         1.77 o
  -7  -3   2         25.32         25.78         1.30 o
  -6  -3   2         68.06         78.19         1.69 o
  -5  -3   2         71.23         64.78         1.38 o
  -4  -3   2         13.06          9.11         0.52 o
  -3  -3   2         10.96         12.38         0.45 o
  -2  -3   2       1143.86       1207.35         8.21 o
  -1  -3   2        200.88        183.13         1.75 o
   0  -3   2       2439.97       2277.51        18.15 o
   1  -3   2       6408.65       6880.50        57.70 o
   2  -3   2        405.68        331.23         2.29 o
   3  -3   2         57.02         49.95         1.27 o
   4  -3   2          1.02          2.71         0.26 o
   5  -3   2        136.60        124.05         1.37 o
   6  -3   2         19.29         22.14         0.73 o
   7  -3   2        101.59         94.40         1.27 o
   8  -3   2          1.77          0.77         0.77 o
   9  -3   2         22.62         19.06         0.88 o
  10  -3   2          0.61         -0.62         0.62 o
 -10  -2   2          2.75          3.10         1.24 o
  -9  -2   2          0.01          1.68         0.73 o
  -8  -2   2          4.00          5.89         0.85 o
  -7  -2   2          1.20          0.43         0.57 o
  -6  -2   2         26.46         18.35         1.43 o
  -5  -2   2         98.81        117.75         1.85 o
  -4  -2   2         91.23        102.92         1.10 o
  -3  -2   2         36.48         53.33         0.88 o
  -2  -2   2         19.25         14.82         0.38 o
  -1  -2   2        192.29        188.34         1.88 o
   0  -2   2       1214.38       1231.63        11.79 o
   1  -2   2       7491.96       7775.68        81.89 o
   2  -2   2         67.53         84.09         1.16 o
   3  -2   2        330.88        321.44         2.66 o
   4  -2   2         75.62         60.80         0.86 o
   5  -2   2        261.46        284.59         3.13 o
   6  -2   2         92.53         91.41         1.21 o
   7  -2   2          3.82          4.41         0.44 o
   8  -2   2         76.22         68.56         2.79 o
   9  -2   2          1.75          0.70         0.59 o
  10  -2   2          0.01          0.70         0.59 o
 -10  -1   2          0.29          1.24         0.93 o
  -9  -1   2          0.20          0.82         0.64 o
  -8  -1   2         37.29         33.39         1.55 o
  -7  -1   2        214.31        193.10         3.38 o
  -6  -1   2        146.63        148.14         3.46 o
  -5  -1   2         46.98         35.54         0.95 o
  -4  -1   2        147.52        157.51         2.32 o
  -3  -1   2        217.54        218.27         1.83 o
  -2  -1   2        202.94        264.80         2.86 o
  -1  -1   2       2829.36       2953.48        37.37 o
   0  -1   2         15.28         30.66         0.66 o
   1  -1   2         12.69          7.53         0.62 o
   2  -1   2         23.21         23.08         1.24 o
   3  -1   2        569.63        597.84         6.18 o
   4  -1   2        159.92        140.71         1.28 o
   5  -1   2        202.57        193.18         1.93 o
   6  -1   2         31.52         31.26         0.66 o
   7  -1   2         10.74         11.23         0.49 o
   8  -1   2         14.34         16.59         1.18 o
   9  -1   2          0.13          0.77         0.93 o
  10  -1   2          0.04          1.30         0.85 o
 -10   0   2         13.29         16.20         2.32 o
  -9   0   2         58.07         61.26         1.94 o
  -8   0   2          1.04          0.42         0.72 o
  -7   0   2          0.12          0.00         0.47 o
  -6   0   2          1.08          1.52         0.37 o
  -5   0   2        143.74        136.14         1.50 o
  -4   0   2        630.79        613.63         4.38 o
  -3   0   2        228.16        261.89         2.83 o
  -2   0   2       1195.21       1198.59         8.64 o
  -1   0   2        122.04        113.66         2.17 o
   0   0   2       4433.50       4386.56        71.85 o
   1   0   2        528.76        565.22         6.78 o
   2   0   2        517.87        542.06         4.94 o
   3   0   2        176.32        211.85         2.47 o
   4   0   2       1406.67       1689.50        11.38 o
   5   0   2        250.14        246.64         2.34 o
   6   0   2          0.05          0.11         0.27 o
   7   0   2         22.07         18.05         0.99 o
   8   0   2        100.00         90.90         1.81 o
   9   0   2          1.07          1.86         0.85 o
  10   0   2          5.63          7.03         2.01 o
 -11   1   2          8.39          9.29         1.24 o
 -10   1   2          3.02          2.52         0.80 o
  -9   1   2          1.41          1.86         0.71 o
  -8   1   2        109.06         84.56         2.17 o
  -7   1   2         75.64         80.72         1.26 o
  -6   1   2         36.99         37.00         0.94 o
  -5   1   2          3.26          7.73         0.65 o
  -4   1   2       1272.65       1533.11        11.25 o
  -3   1   2         18.57         29.10         1.32 o
  -2   1   2       3823.01       4223.22        35.38 o
  -1   1   2       1051.98        967.81        15.48 o
   0   1   2       4397.03       4631.07        54.09 o
   1   1   2       1103.07       1155.12        13.46 o
   2   1   2         17.92          7.21         0.29 o
   3   1   2       2817.48       3031.70        53.08 o
   4   1   2        317.11        351.08         3.45 o
   5   1   2        189.76        177.14         2.14 o
   6   1   2          1.23          2.18         0.54 o
   7   1   2         26.90         18.82         2.17 o
   8   1   2          0.37         -0.52         0.68 o
   9   1   2          0.58         -0.28         1.08 o
  10   1   2         20.87         27.58         2.01 o
 -11   2   2          0.00          0.31         0.93 o
 -10   2   2          1.88          5.01         0.79 o
  -9   2   2          7.81          8.16         0.71 o
  -8   2   2         44.84         37.81         1.22 o
  -7   2   2          2.11          2.21         0.37 o
  -6   2   2          9.04          6.84         0.38 o
  -5   2   2         65.57         79.80         1.20 o
  -4   2   2        900.64       1024.19         7.71 o
  -3   2   2        640.44        613.58         5.90 o
  -2   2   2        903.52        839.02         6.19 o
  -1   2   2       6774.58       7262.38        82.44 o
   0   2   2       2989.20       3270.37        30.56 o
   1   2   2        647.77        654.20         5.01 o
   2   2   2         75.61         66.73         0.91 o
   3   2   2       2063.35       2188.20        15.71 o
   4   2   2        601.69        642.97         5.85 o
   5   2   2         22.89         23.23         0.86 o
   6   2   2          9.35         15.29         1.09 o
   7   2   2         43.11         33.72         1.83 o
   8   2   2          0.00         -0.31         0.64 o
   9   2   2          1.38          1.48         0.86 o
  10   2   2         25.75         32.48         2.19 o
 -10   3   2          1.79          0.68         0.88 o
  -9   3   2         36.26         33.02         3.31 o
  -8   3   2        133.03        142.70         2.31 o
  -7   3   2         34.60         32.65         0.82 o
  -6   3   2          0.57          0.10         0.21 o
  -5   3   2        735.10        761.53         6.39 o
  -4   3   2         10.96          9.32         0.44 o
  -3   3   2         40.37         23.86         0.85 o
  -2   3   2          0.83          0.08         0.14 o
  -1   3   2       4015.59       3953.25        25.95 o
   0   3   2        302.35        333.29         3.35 o
   1   3   2        728.07        695.54         5.68 o
   2   3   2         36.04         38.77         1.38 o
   3   3   2         55.51         59.50         1.07 o
   4   3   2        146.70        161.39         1.66 o
   5   3   2        230.50        239.94         2.82 o
   6   3   2         40.05         31.85         1.61 o
   7   3   2         11.64         10.02         1.26 o
   8   3   2          1.24          1.58         0.74 o
   9   3   2          1.96          2.10         0.86 o
  10   3   2         12.77         11.09         1.63 o
 -11   4   2          2.57          9.29         2.48 o
 -10   4   2         11.24         13.37         1.27 o
  -9   4   2         61.08         59.65         3.09 o
  -8   4   2         43.67         44.96         0.89 o
  -7   4   2          7.49          5.22         0.65 o
  -6   4   2          4.43          0.62         0.28 o
  -5   4   2         81.22         88.75         1.25 o
  -4   4   2         52.59         61.28         0.96 o
  -3   4   2       1821.00       1885.36        15.85 o
  -2   4   2         29.24         29.87         0.54 o
  -1   4   2        563.17        563.87         4.53 o
   0   4   2       1458.17       1541.84        16.15 o
   1   4   2        594.11        668.66         5.21 o
   2   4   2        383.24        422.75         3.49 o
   3   4   2         78.53         87.44         1.10 o
   4   4   2         13.28         14.73         0.76 o
   5   4   2        287.50        268.07         2.87 o
   6   4   2         26.36         27.89         1.83 o
   7   4   2         10.25          9.08         1.31 o
   8   4   2         41.39         38.38         3.94 o
   9   4   2          0.86         -0.60         0.88 o
 -11   5   2          0.00         -0.39         1.08 o
 -10   5   2          0.58          2.63         1.70 o
  -9   5   2          0.65          0.74         0.55 o
  -8   5   2          8.09         10.34         1.11 o
  -7   5   2        183.42        206.50         2.25 o
  -6   5   2         23.11         20.60         0.69 o
  -5   5   2         34.62         28.83         0.83 o
  -4   5   2         57.17         78.66         1.37 o
  -3   5   2         26.67         20.19         0.55 o
  -2   5   2        146.87        147.59         1.40 o
  -1   5   2         63.51         60.97         1.08 o
   0   5   2        126.01        132.92         1.43 o
   1   5   2         99.32        113.06         1.34 o
   2   5   2        225.08        209.66         2.15 o
   3   5   2          0.74          0.75         0.36 o
   4   5   2        218.90        249.09         2.44 o
   5   5   2         66.03         59.88         1.41 o
   6   5   2         23.66         21.18         1.71 o
   7   5   2         20.57         20.63         1.78 o
   8   5   2          9.79         14.78         1.30 o
   9   5   2         22.08         27.70         2.44 o
 -11   6   2          0.33         -1.53         1.53 o
 -10   6   2          0.22          0.95         1.70 o
  -9   6   2          0.41          0.71         0.68 o
  -8   6   2         15.51         19.29         1.03 o
  -7   6   2         15.94         17.39         0.99 o
  -6   6   2         21.26         19.12         0.87 o
  -5   6   2         41.58         49.32         1.15 o
  -4   6   2          4.29          1.75         1.25 o
  -3   6   2       1192.17       1155.77         9.32 o
  -2   6   2         32.62         39.31         1.22 o
  -1   6   2        175.87        158.89         1.81 o
   0   6   2        381.03        420.45         3.09 o
   1   6   2         74.89         96.58         1.25 o
   2   6   2          4.49          3.16         0.42 o
   3   6   2        100.09        114.84         1.75 o
   4   6   2        285.18        284.64         3.41 o
   5   6   2         16.78         21.39         1.53 o
   6   6   2          0.02         -0.34         0.49 o
   7   6   2          0.03         -0.97         0.97 o
   8   6   2          3.94          3.62         1.12 o
   9   6   2          0.05         -1.16         1.16 o
 -10   7   2          0.76          0.36         2.03 o
  -9   7   2          5.80          7.49         1.33 o
  -8   7   2          6.61          3.20         0.78 o
  -7   7   2        153.87        154.52         3.31 o
  -6   7   2         58.59         58.96         1.97 o
  -5   7   2          7.59          3.89         0.54 o
  -4   7   2         96.26         97.27         1.13 o
  -3   7   2         68.91         51.11         1.10 o
  -2   7   2        128.62        141.97         1.62 o
  -1   7   2        173.38        166.18         1.83 o
   0   7   2          0.25         -0.19         0.29 o
   1   7   2        841.18        897.92         6.46 o
   2   7   2          9.13         10.50         0.62 o
   3   7   2        578.47        589.63         5.77 o
   4   7   2        764.57        735.83         7.27 o
   5   7   2          2.26          3.36         0.83 o
   6   7   2          6.94         10.06         0.95 o
   7   7   2         44.78         50.37         4.96 o
   8   7   2         65.55         86.79         4.54 o
 -10   8   2          3.52          4.81         1.09 o
  -9   8   2         29.86         30.35         1.58 o
  -8   8   2         61.43         66.86         4.23 o
  -7   8   2         71.81         71.83         3.09 o
  -6   8   2          2.78          2.22         0.59 o
  -5   8   2          2.58          5.66         0.85 o
  -4   8   2        287.99        337.03         3.00 o
  -3   8   2          5.19          9.84         0.89 o
  -2   8   2         42.47         36.39         0.89 o
  -1   8   2         10.16         14.20         0.85 o
   0   8   2       1406.33       1453.47         8.93 o
   1   8   2         80.12         88.98         1.39 o
   2   8   2         41.64         32.90         0.99 o
   3   8   2        154.84        178.23         2.71 o
   4   8   2         30.51         44.63         1.74 o
   5   8   2         15.75         16.32         1.26 o
   6   8   2          2.58          1.15         0.90 o
   7   8   2          1.44          0.88         0.98 o
   8   8   2          5.96          6.53         1.37 o
 -10   9   2          0.94          0.92         0.81 o
  -9   9   2          1.00          1.94         1.18 o
  -8   9   2         21.94         22.81         1.95 o
  -7   9   2          0.36          1.11         0.80 o
  -6   9   2         24.98         22.16         1.17 o
  -5   9   2         25.81         27.85         1.26 o
  -4   9   2         11.83         12.97         0.73 o
  -3   9   2         16.29         22.07         0.93 o
  -2   9   2         78.07        100.90         1.92 o
  -1   9   2         10.63         13.45         1.12 o
   0   9   2         36.32         41.66         1.08 o
   1   9   2        117.92        118.61         1.74 o
   2   9   2         78.87         83.60         1.57 o
   3   9   2        271.44        257.48         3.22 o
   4   9   2        350.16        322.94         4.35 o
   5   9   2          3.40          5.43         1.21 o
   6   9   2          4.82          8.08         1.16 o
   7   9   2         36.68         39.28         1.69 o
 -10  10   2          0.38         -0.25         1.12 o
  -9  10   2         12.69          9.45         1.74 o
  -8  10   2          0.48          0.29         0.93 o
  -7  10   2         26.04         30.34         1.49 o
  -6  10   2         10.57          9.77         0.99 o
  -5  10   2         41.03         37.73         1.49 o
  -4  10   2         57.68         58.76         1.39 o
  -3  10   2          0.09         -0.07         0.46 o
  -2  10   2         18.84         13.53         0.77 o
  -1  10   2        108.97         94.36         1.49 o
   0  10   2         18.44         19.16         1.07 o
   1  10   2         79.37         86.99         1.69 o
   2  10   2        315.30        306.80         3.42 o
   3  10   2          0.10          0.82         0.60 o
   4  10   2          1.75          4.07         0.82 o
   5  10   2          8.85          6.63         1.15 o
   6  10   2          4.01          1.78         0.87 o
   7  10   2         14.88         16.27         1.70 o
  -9  11   2         12.34         14.92         2.11 o
  -8  11   2          0.20          0.15         0.93 o
  -7  11   2         10.15         12.52         1.70 o
  -6  11   2          1.51          0.63         0.85 o
  -5  11   2          4.55          3.75         0.69 o
  -4  11   2          7.27          5.88         0.99 o
  -3  11   2         68.75         84.70         2.13 o
  -2  11   2          4.85          1.01         0.64 o
  -1  11   2          2.89          0.74         0.63 o
   0  11   2         46.74         55.18         2.04 o
   1  11   2          6.30          3.66         0.72 o
   2  11   2         31.67         32.00         1.64 o
   3  11   2          1.38          1.41         0.91 o
   4  11   2         36.30         35.99         1.49 o
   5  11   2         13.43         10.75         1.46 o
   6  11   2          0.12          0.26         0.87 o
  -9  12   2          1.85          1.59         1.03 o
  -8  12   2          0.11          0.15         1.09 o
  -7  12   2          0.07         -0.90         0.90 o
  -6  12   2          1.61          1.21         1.03 o
  -5  12   2          0.66          0.32         0.50 o
  -4  12   2          0.16          0.71         0.61 o
  -3  12   2          5.29          5.16         0.78 o
  -2  12   2          6.41          9.04         0.85 o
  -1  12   2         10.07          9.83         0.92 o
   0  12   2          2.67          2.60         0.60 o
   1  12   2          0.02         -0.55         0.70 o
   2  12   2          0.88         -0.66         0.76 o
   3  12   2         29.03         27.51         2.05 o
   4  12   2          0.17         -0.96         0.96 o
   5  12   2          0.48         -1.07         1.07 o
  -8  13   2          5.13          5.11         1.38 o
  -7  13   2          0.92          0.39         1.26 o
  -6  13   2          0.37          0.86         1.04 o
  -5  13   2          0.01         -0.41         0.63 o
  -4  13   2          7.88          4.44         0.83 o
  -3  13   2          0.74          0.44         0.74 o
  -2  13   2         22.96         16.23         1.16 o
  -1  13   2         14.49         14.35         1.19 o
   0  13   2         67.34         75.11         2.09 o
   1  13   2          1.33          2.84         0.76 o
   2  13   2          0.39          0.18         1.07 o
   3  13   2          1.98          0.23         0.98 o
   4  13   2         15.85         13.52         1.93 o
   5  13   2         11.55         14.42         2.63 o
  -8  14   2          0.05         -2.17         2.17 o
  -7  14   2         11.87         10.75         1.59 o
  -6  14   2          0.10         -0.74         1.25 o
  -5  14   2          0.06         -0.15         0.67 o
  -4  14   2          6.80          8.17         1.10 o
  -3  14   2         21.05         24.54         1.67 o
  -2  14   2         84.33         90.27         2.57 o
  -1  14   2          7.86         14.58         1.31 o
   0  14   2          3.69          4.37         1.04 o
   1  14   2          0.84         -0.25         0.95 o
   2  14   2          3.18          2.97         1.00 o
   3  14   2          1.29          0.44         1.04 o
   4  14   2          2.70          2.48         1.97 o
  -7  15   2         10.31         11.50         3.81 o
  -6  15   2          3.20          0.65         1.48 o
  -5  15   2         12.90         14.31         1.19 o
  -4  15   2         23.31         26.12         1.42 o
  -3  15   2         16.31         19.26         1.33 o
  -2  15   2          2.41          0.95         1.04 o
  -1  15   2         23.83         23.11         1.85 o
   0  15   2          0.54          0.81         1.21 o
   1  15   2         30.08         34.53         2.37 o
   2  15   2          1.15         -0.89         1.66 o
  -5  16   2          3.85          1.79         1.12 o
  -4  16   2          0.01         -0.65         0.79 o
  -3  16   2          0.10          0.06         1.11 o
  -2  16   2         13.60         10.02         1.57 o
  -1  16   2          9.10          9.55         1.46 o
   0  16   2          2.90          4.37         1.18 o
   1  16   2         14.85         14.99         3.56 o
   2 -17   3          1.17          2.41         1.41 o
  -1 -16   3          0.21         -1.05         1.05 o
   0 -16   3         12.44          5.80         1.34 o
   1 -16   3          0.08          1.02         1.23 o
   2 -16   3          1.43          2.12         1.36 o
   3 -16   3          7.52          9.33         1.22 o
   4 -16   3          2.38          5.98         1.09 o
   5 -16   3          0.00          2.55         1.22 o
  -3 -15   3          0.21         -0.14         1.21 o
  -2 -15   3          0.34         -0.17         1.29 o
  -1 -15   3          0.00         -0.58         1.03 o
   0 -15   3          3.05          3.33         1.63 o
   1 -15   3          6.05          6.65         1.48 o
   2 -15   3          8.83         13.49         1.38 o
   3 -15   3          8.30          8.37         1.05 o
   4 -15   3          0.01          1.68         0.82 o
   5 -15   3          5.17          4.22         1.06 o
   6 -15   3          4.72          4.17         1.38 o
  -4 -14   3          4.25          1.32         1.27 o
  -3 -14   3          8.33          6.17         1.31 o
  -2 -14   3          0.09          0.89         1.04 o
  -1 -14   3         58.26         62.04         2.10 o
   0 -14   3         13.82          8.90         1.30 o
   1 -14   3          0.04         -0.77         0.77 o
   2 -14   3          0.29         -0.75         0.75 o
   3 -14   3          0.25         -0.13         0.71 o
   4 -14   3         16.43         19.18         1.23 o
   5 -14   3         11.49         11.36         1.21 o
   6 -14   3          0.21          1.31         1.06 o
   7 -14   3         30.49         27.58         1.79 o
  -5 -13   3          0.99          0.26         1.21 o
  -4 -13   3          2.82          1.31         1.19 o
  -3 -13   3          9.74         13.62         2.28 o
  -2 -13   3          4.29          2.69         1.07 o
  -1 -13   3         65.09         70.61         2.08 o
   0 -13   3         18.37         19.10         1.62 o
   1 -13   3         42.72         52.31         2.08 o
   2 -13   3          0.02          0.90         0.71 o
   3 -13   3          0.06          1.27         0.71 o
   4 -13   3          0.02         -0.58         0.58 o
   5 -13   3          6.56          8.97         0.73 o
   6 -13   3          0.05          0.08         0.92 o
   7 -13   3          0.54          0.89         1.05 o
   8 -13   3          1.28          3.96         1.16 o
  -6 -12   3          4.88          6.74         1.48 o
  -5 -12   3          7.22          9.63         1.37 o
  -4 -12   3          0.43         -0.60         0.81 o
  -3 -12   3         17.30         20.00         1.34 o
  -2 -12   3         22.30         18.02         2.37 o
  -1 -12   3          7.31          3.92         0.75 o
   0 -12   3        123.39        113.62         2.69 o
   1 -12   3          3.83          5.34         1.01 o
   2 -12   3        510.40        544.58         9.74 o
   3 -12   3        102.95         95.73         2.88 o
   4 -12   3         37.07         45.64         2.77 o
   5 -12   3         10.41         14.80         1.00 o
   6 -12   3          5.47          6.43         1.52 o
   7 -12   3          4.27          9.25         1.20 o
   8 -12   3          0.11         -0.94         0.94 o
   9 -12   3          1.07          0.95         1.00 o
  -6 -11   3          2.49          2.04         1.12 o
  -5 -11   3          6.68          5.19         0.81 o
  -4 -11   3          0.12         -0.23         0.68 o
  -3 -11   3          0.05         -0.60         0.60 o
  -2 -11   3          1.37          4.32         0.82 o
  -1 -11   3         53.60         57.37         1.83 o
   0 -11   3         63.36         63.00         1.43 o
   1 -11   3        102.21         95.49         2.05 o
   2 -11   3        571.85        551.42         5.42 o
   3 -11   3          0.03          0.18         0.55 o
   4 -11   3         10.01          9.78         1.04 o
   5 -11   3          7.79          6.11         1.18 o
   6 -11   3          7.16          9.36         1.27 o
   7 -11   3          4.26          3.97         0.93 o
   8 -11   3          2.21          3.07         1.34 o
   9 -11   3         33.81         48.93         2.41 o
  -7 -10   3          2.79          3.50         1.02 o
  -6 -10   3          0.76         -0.52         0.86 o
  -5 -10   3         13.57         17.29         1.40 o
  -4 -10   3         15.51         16.74         1.04 o
  -3 -10   3        127.77         98.23         2.18 o
  -2 -10   3         82.41         87.05         1.68 o
  -1 -10   3        161.33        143.06         2.44 o
   0 -10   3          0.86         -0.23         0.45 o
   1 -10   3        262.90        232.02         3.51 o
   2 -10   3         63.84         61.46         1.40 o
   3 -10   3          4.14          3.49         0.71 o
   4 -10   3         11.77         13.36         0.90 o
   5 -10   3        105.39         90.85         2.07 o
   6 -10   3          1.15          0.95         0.88 o
   7 -10   3          9.55          4.52         1.61 o
   8 -10   3          0.64          0.14         0.68 o
   9 -10   3          6.61          4.96         1.39 o
  -8  -9   3          9.73          6.49         1.85 o
  -7  -9   3         28.01         24.79         2.10 o
  -6  -9   3         10.13         13.31         1.49 o
  -5  -9   3          0.52         -0.45         0.69 o
  -4  -9   3         10.88          9.71         0.91 o
  -3  -9   3         64.27         62.10         1.67 o
  -2  -9   3         39.37         54.32         1.30 o
  -1  -9   3         37.41         43.86         1.14 o
   0  -9   3          3.40          5.33         0.55 o
   1  -9   3        217.31        201.09         2.95 o
   2  -9   3         26.16         25.90         1.16 o
   3  -9   3          1.49         -0.42         0.60 o
   4  -9   3          3.60          1.81         0.53 o
   5  -9   3         12.61         12.56         1.21 o
   6  -9   3         32.45         30.74         2.41 o
   7  -9   3          5.90          5.23         1.03 o
   8  -9   3         22.10         23.49         1.34 o
   9  -9   3         10.52         12.30         1.70 o
  10  -9   3          5.67          3.81         0.85 o
  -8  -8   3          0.03          0.37         1.07 o
  -7  -8   3          2.34          0.66         0.53 o
  -6  -8   3          8.55          4.60         0.80 o
  -5  -8   3         26.73         25.59         1.37 o
  -4  -8   3         43.13         50.16         1.60 o
  -3  -8   3         16.07         16.36         0.95 o
  -2  -8   3          4.66          6.09         0.66 o
  -1  -8   3        187.85        174.75         1.93 o
   0  -8   3        247.87        237.54         2.40 o
   1  -8   3          7.22         16.29         0.67 o
   2  -8   3          7.66          8.80         0.60 o
   3  -8   3         41.72         44.64         1.12 o
   4  -8   3          0.75          1.01         0.34 o
   5  -8   3         11.89         14.96         0.97 o
   6  -8   3          2.46          3.46         0.85 o
   7  -8   3          0.88          4.72         0.80 o
   8  -8   3         17.04         17.85         1.16 o
   9  -8   3          1.04          1.64         0.82 o
  10  -8   3          2.16          1.58         1.08 o
  -9  -7   3          6.27          9.08         1.93 o
  -8  -7   3          0.13          0.74         1.00 o
  -7  -7   3         11.82         13.48         1.66 o
  -6  -7   3          3.11          4.02         0.73 o
  -5  -7   3         98.90         92.59         1.76 o
  -4  -7   3         11.61         14.00         0.82 o
  -3  -7   3          1.22          0.19         0.39 o
  -2  -7   3         41.56         44.42         1.20 o
  -1  -7   3         35.82         44.21         1.21 o
   0  -7   3        160.29        125.07         1.62 o
   1  -7   3          6.97          6.06         0.44 o
   2  -7   3       1840.52       1794.28        13.13 o
   3  -7   3          4.12          6.14         0.43 o
   4  -7   3         55.51         53.09         1.61 o
   5  -7   3         22.99         15.60         1.10 o
   6  -7   3        129.60        123.79         2.66 o
   7  -7   3         58.10         62.59         1.73 o
   8  -7   3          0.43         -0.14         0.68 o
   9  -7   3          0.33         -0.08         0.59 o
  10  -7   3          4.41          6.67         1.39 o
  -9  -6   3          4.51          7.94         1.63 o
  -8  -6   3         24.41         22.03         1.64 o
  -7  -6   3         25.23         22.33         1.31 o
  -6  -6   3         11.29         12.75         0.80 o
  -5  -6   3         94.57         95.46         1.82 o
  -4  -6   3        191.96        173.62         2.61 o
  -3  -6   3         59.79         68.25         1.24 o
  -2  -6   3        110.25        120.83         1.81 o
  -1  -6   3        128.94        110.87         1.39 o
   0  -6   3        190.30        163.47         1.75 o
   1  -6   3          4.09          2.93         0.32 o
   2  -6   3        460.92        423.46         3.64 o
   3  -6   3         67.69         78.19         1.14 o
   4  -6   3          4.09          4.63         0.49 o
   5  -6   3          1.45          1.03         0.45 o
   6  -6   3         28.73         22.14         1.17 o
   7  -6   3        200.11        188.02         2.81 o
   8  -6   3          1.01          3.28         0.64 o
   9  -6   3          2.11          4.03         0.58 o
  10  -6   3          2.07          0.91         0.94 o
  -9  -5   3          4.10          6.94         1.86 o
  -8  -5   3         10.35          7.79         0.94 o
  -7  -5   3          8.03          8.73         0.88 o
  -6  -5   3         78.42         57.72         1.14 o
  -5  -5   3       1089.40       1045.72         9.62 o
  -4  -5   3         23.66         21.41         0.88 o
  -3  -5   3         79.51         75.23         1.37 o
  -2  -5   3        256.55        279.51         3.65 o
  -1  -5   3         34.13         45.75         0.85 o
   0  -5   3         46.77         68.35         1.08 o
   1  -5   3        217.69        213.36         2.38 o
   2  -5   3       5583.40       5784.15        39.82 o
   3  -5   3        537.81        557.50         4.12 o
   4  -5   3         85.44         74.84         1.16 o
   5  -5   3        118.70        106.93         1.50 o
   6  -5   3        692.37        625.50         5.61 o
   7  -5   3        221.95        210.45         3.07 o
   8  -5   3          4.43          5.09         0.70 o
   9  -5   3          8.76          9.37         1.26 o
  10  -5   3          2.08          1.55         2.17 o
 -10  -4   3         43.24         58.53         3.72 o
  -9  -4   3          0.00          2.54         2.01 o
  -8  -4   3         18.92         20.28         1.70 o
  -7  -4   3         13.89         21.45         1.15 o
  -6  -4   3        933.10        839.23        12.96 o
  -5  -4   3       1121.89       1071.42         7.72 o
  -4  -4   3          0.16          0.03         0.37 o
  -3  -4   3        258.94        287.01         2.43 o
  -2  -4   3         37.92         61.05         1.46 o
  -1  -4   3       2678.06       2670.79        18.10 o
   0  -4   3       1517.76       1403.32         9.95 o
   1  -4   3       5917.17       5663.08        52.02 o
   2  -4   3       1279.85       1347.20         9.35 o
   3  -4   3        119.72        118.51         1.88 o
   4  -4   3          9.56         14.32         0.52 o
   5  -4   3         10.81         10.52         0.65 o
   6  -4   3        140.87        134.15         2.01 o
   7  -4   3          0.25         -0.15         0.42 o
   8  -4   3          0.14         -0.53         0.93 o
   9  -4   3         38.39         33.43         1.86 o
 -10  -3   3          0.66          1.24         1.55 o
  -9  -3   3          5.22         10.57         2.17 o
  -8  -3   3          3.31          2.89         0.75 o
  -7  -3   3         43.03         43.05         1.57 o
  -6  -3   3        316.19        304.56         4.74 o
  -5  -3   3        228.45        217.80         2.24 o
  -4  -3   3         29.24         26.41         0.67 o
  -3  -3   3       1078.99       1172.95         8.13 o
  -2  -3   3         81.93         70.11         0.99 o
  -1  -3   3         20.30         43.26         0.65 o
   0  -3   3        428.86        397.15         3.27 o
   1  -3   3       6854.09       7286.58        74.08 o
   2  -3   3        167.40        122.97         1.18 o
   3  -3   3          0.56          0.35         0.19 o
   4  -3   3         33.72         35.17         0.65 o
   5  -3   3        102.22        123.10         2.37 o
   6  -3   3          9.00          5.24         0.78 o
   7  -3   3         43.34         41.67         0.90 o
   8  -3   3         11.66         10.04         1.70 o
   9  -3   3          9.61         14.18         1.11 o
  10  -3   3          0.46         -0.62         1.39 o
 -10  -2   3         10.19          6.15         1.19 o
  -9  -2   3          5.06          4.76         0.86 o
  -8  -2   3         17.78         20.14         1.22 o
  -7  -2   3          9.12          7.32         0.78 o
  -6  -2   3        219.71        214.55         2.92 o
  -5  -2   3          7.49          6.75         0.57 o
  -4  -2   3        600.97        643.67         4.69 o
  -3  -2   3          2.40          0.46         0.20 o
  -2  -2   3        131.58        139.33         1.43 o
  -1  -2   3       1712.38       1888.45        17.32 o
   0  -2   3         77.12         86.55         1.39 o
   1  -2   3       6445.33       6760.24        54.97 o
   2  -2   3         23.46         23.20         0.46 o
   3  -2   3         37.75         50.40         0.95 o
   4  -2   3        110.44         98.32         1.31 o
   5  -2   3         16.92         17.87         0.52 o
   6  -2   3          1.67          1.10         0.35 o
   7  -2   3         37.44         35.62         1.39 o
   8  -2   3         15.29         13.35         1.11 o
   9  -2   3          6.20          6.41         0.85 o
  10  -2   3          1.03         -0.60         0.60 o
 -10  -1   3          1.46          1.86         1.03 o
  -9  -1   3         12.03          8.36         0.93 o
  -8  -1   3         18.72         13.07         1.04 o
  -7  -1   3         14.33         10.54         1.03 o
  -6  -1   3        176.68        164.80         2.92 o
  -5  -1   3        616.46        605.78         5.16 o
  -4  -1   3        313.84        399.53         4.57 o
  -3  -1   3          2.71          0.74         0.24 o
  -2  -1   3        615.06        713.88         6.03 o
  -1  -1   3       2954.30       3118.40        37.91 o
   0  -1   3       4465.52       4647.64        77.73 o
   1  -1   3        519.09        648.87         6.51 o
   2  -1   3         11.15          8.14         0.48 o
   3  -1   3        284.55        245.51         2.87 o
   4  -1   3        353.68        346.68         2.98 o
   5  -1   3          1.15          1.80         0.28 o
   6  -1   3         75.29         74.90         1.45 o
   7  -1   3         15.45         20.46         5.26 o
   8  -1   3         34.26         28.04         1.41 o
   9  -1   3          0.00         -0.62         1.24 o
  10  -1   3          0.30          2.38         1.39 o
 -10   0   3          1.15          2.26         0.82 o
  -9   0   3          2.36          1.57         0.87 o
  -8   0   3          9.21         10.84         0.83 o
  -7   0   3          1.97          3.30         0.59 o
  -6   0   3         27.93         19.81         0.72 o
  -5   0   3          3.68          5.34         0.33 o
  -4   0   3          0.43          0.69         0.28 o
  -3   0   3        604.66        624.43         3.87 o
  -2   0   3        456.94        485.07         4.13 o
  -1   0   3        314.33        393.58         3.67 o
   0   0   3        787.01        959.44        10.95 o
   1   0   3       3869.56       3883.46        57.89 o
   2   0   3        960.16        955.09         8.54 o
   3   0   3        118.81        145.72         2.45 o
   4   0   3        107.31        104.11         1.06 o
   5   0   3          3.21          6.18         0.42 o
   6   0   3          1.41          1.55         0.51 o
   7   0   3         31.63         32.72         2.94 o
   8   0   3          0.24          0.93         0.83 o
   9   0   3          0.68         -0.40         1.55 o
  10   0   3         42.08         47.49         6.50 o
 -11   1   3          0.13         -0.93         0.93 o
 -10   1   3          0.90          0.20         1.29 o
  -9   1   3          0.00          0.83         0.54 o
  -8   1   3         76.33         69.79         1.80 o
  -7   1   3         14.48         13.80         0.81 o
  -6   1   3        202.67        222.42         2.06 o
  -5   1   3        132.42        156.13         1.75 o
  -4   1   3        122.03         92.39         1.12 o
  -3   1   3         19.44         10.42         0.54 o
  -2   1   3       1678.39       1555.17        10.12 o
  -1   1   3       7722.54       8172.99       221.12 o
   0   1   3       4089.42       4539.14        51.56 o
   1   1   3        685.68        546.92         4.89 o
   2   1   3       1471.66       1518.64        12.33 o
   3   1   3         10.36          8.44         0.44 o
   4   1   3        937.10        943.17         8.13 o
   5   1   3        105.57        123.08         1.50 o
   6   1   3         41.92         48.44         1.17 o
   7   1   3         85.95         71.69         2.29 o
   8   1   3          3.53          4.17         1.86 o
   9   1   3          1.75          2.38         0.85 o
  10   1   3         17.90         29.24         2.11 o
 -11   2   3          0.00          1.03         0.83 o
 -10   2   3         13.02         19.79         1.82 o
  -9   2   3          2.35          0.71         0.60 o
  -8   2   3        146.54        134.62         2.39 o
  -7   2   3         10.10         10.41         0.64 o
  -6   2   3        256.88        241.98         2.45 o
  -5   2   3          5.30         12.71         0.53 o
  -4   2   3         74.89         90.12         1.12 o
  -3   2   3        309.11        302.44         5.36 o
  -2   2   3       1437.99       1405.38        11.20 o
  -1   2   3      30978.41      30244.86       225.65 o
   0   2   3      12306.16      12764.53       118.64 o
   1   2   3        844.40        859.84         7.31 o
   2   2   3        273.76        365.66         4.09 o
   3   2   3        119.37        157.37         1.46 o
   4   2   3        163.89        191.16         1.77 o
   5   2   3        285.58        285.48         3.25 o
   6   2   3        263.13        218.31         3.27 o
   7   2   3         53.57         38.09         2.41 o
   8   2   3         18.91         23.18         1.78 o
   9   2   3          1.55          2.11         1.08 o
  10   2   3         28.20         37.22         2.48 o
 -11   3   3          3.28          4.03         1.53 o
 -10   3   3          0.06          0.21         0.58 o
  -9   3   3          2.62          0.48         0.66 o
  -8   3   3         67.31         57.94         1.52 o
  -7   3   3         93.00         85.58         1.31 o
  -6   3   3        344.30        343.76         3.24 o
  -5   3   3         78.72         79.95         1.42 o
  -4   3   3         35.64         28.47         0.64 o
  -2   3   3        920.78       1151.80         8.50 o
  -1   3   3      16436.57      18284.52       118.96 o
   0   3   3         60.15         75.04         1.40 o
   1   3   3        131.46        194.81         2.11 o
   2   3   3       1214.83       1284.23         8.73 o
   3   3   3        634.84        628.29         4.64 o
   4   3   3          3.27          0.45         0.20 o
   5   3   3        135.71        118.62         1.86 o
   7   3   3         13.25         10.10         1.07 o
   8   3   3          5.94          6.67         1.08 o
   9   3   3          2.57          2.99         1.11 o
  10   3   3          7.57          1.55         2.79 o
 -11   4   3          1.65          3.19         1.30 o
 -10   4   3          7.46          6.99         0.91 o
  -9   4   3         12.76          9.72         1.05 o
  -8   4   3          0.14          0.65         0.54 o
  -7   4   3        358.23        346.55         3.75 o
  -6   4   3         42.42         40.91         1.22 o
  -5   4   3          2.76          1.20         0.33 o
  -4   4   3        163.19        157.56         2.27 o
  -3   4   3        807.06        898.11         7.20 o
  -2   4   3         51.13         28.85         1.39 o
  -1   4   3        261.99        318.76         2.20 o
   0   4   3        328.67        333.04         2.69 o
   1   4   3       2587.48       2945.12        22.08 o
   2   4   3         54.90         55.44         1.42 o
   3   4   3         15.69         22.30         0.64 o
   4   4   3        389.31        389.93         3.20 o
   5   4   3          9.15          5.44         0.43 o
   6   4   3        108.25        116.21         2.50 o
   7   4   3          8.97         10.63         0.98 o
   8   4   3          0.57          0.36         0.81 o
   9   4   3         11.58         12.16         1.59 o
 -11   5   3          4.54          7.27         1.31 o
 -10   5   3          0.43          0.09         0.57 o
  -9   5   3          9.71          9.87         0.79 o
  -8   5   3          3.00          2.68         0.57 o
  -7   5   3         84.73         68.73         1.53 o
  -6   5   3         18.05         19.54         0.96 o
  -5   5   3          7.71          6.94         0.45 o
  -4   5   3        776.54        801.21         7.78 o
  -2   5   3        309.32        324.25         2.52 o
  -1   5   3        175.09        207.23         2.56 o
   0   5   3        511.23        541.71         3.81 o
   1   5   3        127.90        134.67         1.48 o
   2   5   3          0.22         -0.03         0.26 o
   3   5   3        540.30        629.44         4.48 o
   4   5   3        619.07        626.42         5.40 o
   5   5   3          7.87          7.27         0.75 o
   6   5   3         27.67         28.45         1.52 o
   7   5   3          8.11          7.45         1.10 o
   8   5   3          1.93          2.64         1.05 o
   9   5   3          1.63          1.35         1.35 o
 -11   6   3          0.96         -1.41         1.41 o
 -10   6   3          2.06          2.36         0.78 o
  -9   6   3          0.37          0.62         0.54 o
  -8   6   3         61.76         56.13         1.70 o
  -7   6   3        116.74        124.01         2.11 o
  -6   6   3         81.73         80.50         2.28 o
  -5   6   3        164.68        143.35         2.15 o
  -4   6   3         76.93         95.30         1.34 o
  -3   6   3         64.67         66.34         1.24 o
  -2   6   3         47.88         48.50         1.09 o
  -1   6   3        219.12        183.98         2.31 o
   0   6   3          5.84          4.75         0.40 o
   1   6   3         95.23         81.85         1.30 o
   2   6   3         42.02         32.56         1.18 o
   3   6   3        168.53        185.24         2.68 o
   4   6   3          0.24         -0.44         0.63 o
   5   6   3          0.60          0.49         0.63 o
   6   6   3          0.00          0.09         0.71 o
   7   6   3          0.22          1.16         0.79 o
   8   6   3          5.99          3.38         1.03 o
   9   6   3         10.11         12.27         2.06 o
 -10   7   3          1.03          2.06         0.57 o
  -9   7   3         18.54         17.91         1.41 o
  -8   7   3         38.16         38.70         1.83 o
  -7   7   3         26.67         20.84         2.02 o
  -6   7   3         12.98         14.66         0.89 o
  -5   7   3          8.71          7.11         0.79 o
  -4   7   3          6.31          2.06         0.38 o
  -3   7   3        122.88         95.40         1.73 o
  -2   7   3          8.60          5.85         0.41 o
  -1   7   3        568.63        596.03         5.29 o
   0   7   3         57.25         59.46         1.05 o
   1   7   3        302.48        310.96         2.59 o
   2   7   3          0.06          0.09         0.40 o
   3   7   3          4.55          3.79         0.52 o
   4   7   3        326.13        325.12         3.68 o
   5   7   3         39.42         38.84         1.58 o
   6   7   3         20.76         19.30         1.33 o
   7   7   3          1.85          2.02         1.71 o
   8   7   3          4.74          8.00         4.34 o
 -10   8   3          0.85          1.53         0.87 o
  -9   8   3          1.81          0.67         1.30 o
  -8   8   3         41.27         32.67         1.75 o
  -7   8   3          0.28          0.31         0.88 o
  -6   8   3          0.07          0.28         0.67 o
  -5   8   3         67.33         54.05         1.61 o
  -4   8   3          0.74          1.21         0.48 o
  -3   8   3        144.88        147.52         1.97 o
  -2   8   3          0.03          0.58         0.35 o
  -1   8   3        262.10        265.44         2.65 o
   0   8   3         82.74         83.07         1.79 o
   1   8   3         44.53         48.07         1.08 o
   2   8   3         18.02         17.77         0.70 o
   3   8   3        255.25        275.62         3.71 o
   4   8   3        651.89        599.37         5.73 o
   5   8   3          0.34         -0.46         0.68 o
   6   8   3          3.67          0.93         0.72 o
   7   8   3         11.03          9.10         1.41 o
   8   8   3         20.12         23.74         2.52 o
 -10   9   3          0.01         -1.09         1.09 o
  -9   9   3          1.74          0.68         1.05 o
  -8   9   3         58.31         59.03         2.94 o
  -7   9   3          0.00         -0.83         1.14 o
  -6   9   3          2.76          3.88         0.72 o
  -5   9   3          5.51          3.08         0.90 o
  -4   9   3        307.63        301.42         3.57 o
  -3   9   3         86.48         87.34         1.59 o
  -2   9   3        357.39        352.60         4.46 o
  -1   9   3        109.06        114.72         1.97 o
   0   9   3         96.87        107.30         1.54 o
   1   9   3        155.25        160.59         2.11 o
   2   9   3        292.42        318.06         3.48 o
   3   9   3        224.77        223.46         3.02 o
   4   9   3        124.01        110.92         2.41 o
   5   9   3          7.62          9.54         1.39 o
   6   9   3          0.09         -0.07         0.67 o
   7   9   3          4.34          4.40         0.76 o
 -10  10   3          0.03          0.19         0.99 o
  -9  10   3         13.85         13.93         1.44 o
  -8  10   3         50.50         50.00         2.59 o
  -7  10   3         26.37         20.26         2.22 o
  -6  10   3          1.46          1.41         0.81 o
  -5  10   3          0.37          0.45         0.47 o
  -4  10   3        177.77        199.72         2.69 o
  -3  10   3          0.00          0.41         0.56 o
  -2  10   3          2.93          7.07         0.71 o
  -1  10   3        239.76        251.04         2.94 o
   0  10   3        328.31        331.64         3.47 o
   1  10   3        103.79        103.93         2.46 o
   2  10   3         63.67         63.86         1.65 o
   3  10   3         30.05         29.53         1.51 o
   4  10   3         89.91        104.82         2.55 o
   5  10   3         13.05         15.04         1.74 o
   6  10   3          0.02         -0.68         0.83 o
   7  10   3          3.44          4.22         1.42 o
  -9  11   3         13.61         17.63         2.27 o
  -8  11   3         10.40          8.49         1.31 o
  -7  11   3         13.87         13.29         1.35 o
  -6  11   3          1.34          0.03         0.67 o
  -5  11   3          1.16          1.17         0.48 o
  -4  11   3          3.88          5.24         0.86 o
  -3  11   3         39.15         33.51         1.27 o
  -2  11   3          3.25          2.58         0.63 o
  -1  11   3         83.76         99.66         1.77 o
   0  11   3          2.48          1.91         0.66 o
   1  11   3         66.09         62.33         1.87 o
   2  11   3        208.69        207.41         4.61 o
   3  11   3         30.22         35.60         1.88 o
   4  11   3          0.02         -0.58         0.97 o
   5  11   3         21.82         21.73         1.50 o
   6  11   3         15.97         15.51         1.53 o
  -9  12   3          1.08         -0.30         1.12 o
  -8  12   3         14.23         19.82         1.76 o
  -7  12   3         13.84         14.78         1.54 o
  -6  12   3         17.87         23.20         1.92 o
  -5  12   3          0.49         -0.23         0.54 o
  -4  12   3         36.30         44.11         1.67 o
  -3  12   3          1.27          0.45         0.70 o
  -2  12   3          0.55          1.73         0.69 o
  -1  12   3          8.67          8.03         0.84 o
   0  12   3         77.70         71.16         1.76 o
   1  12   3         78.70         82.13         2.36 o
   2  12   3          5.47          6.09         1.48 o
   3  12   3          6.84          2.18         1.36 o
   4  12   3         90.37         91.75         4.21 o
   5  12   3         18.23         18.19         2.16 o
  -8  13   3          0.01         -1.81         1.81 o
  -7  13   3          2.11          1.96         1.12 o
  -6  13   3          0.99          0.48         1.15 o
  -5  13   3          0.60          1.16         0.67 o
  -4  13   3         57.53         65.93         1.80 o
  -3  13   3          0.02         -0.76         0.76 o
  -2  13   3          0.00          0.21         0.78 o
  -1  13   3          1.76          2.45         0.90 o
   0  13   3          1.40          0.76         0.82 o
   1  13   3         17.68         19.26         1.21 o
   2  13   3          0.87          0.25         1.69 o
   3  13   3          1.11          0.16         1.43 o
   4  13   3          0.33          0.59         2.34 o
  -7  14   3          0.40         -0.52         1.07 o
  -6  14   3         17.63         20.13         2.10 o
  -5  14   3          2.53          1.79         0.72 o
  -4  14   3          5.78          7.18         0.94 o
  -3  14   3          0.94          1.10         1.31 o
  -2  14   3          0.01          1.56         0.88 o
  -1  14   3          7.98         10.78         1.24 o
   0  14   3          0.69          0.41         0.88 o
   1  14   3         12.46         13.94         1.38 o
   2  14   3          3.02         -0.40         1.41 o
   3  14   3          0.25          2.17         1.49 o
  -6  15   3          0.44          0.26         1.37 o
  -5  15   3         13.00         15.80         1.20 o
  -4  15   3          6.18          6.26         0.98 o
  -3  15   3         27.99         34.63         2.13 o
  -2  15   3          3.43          4.12         1.34 o
  -1  15   3          1.69         -0.02         1.00 o
   0  15   3          2.96          2.18         1.16 o
   1  15   3         19.55         18.79         1.81 o
   2  15   3          4.57          4.27         1.10 o
  -5  16   3          0.70         -0.54         0.92 o
  -4  16   3         31.08         31.63         2.09 o
  -3  16   3         29.54         33.04         2.00 o
  -2  16   3          0.69          2.34         1.12 o
  -1  16   3          2.07          0.06         1.12 o
   0  16   3         10.38          9.73         1.52 o
  -1 -16   4          3.69          3.74         1.37 o
   0 -16   4         61.55         72.38         3.13 o
   1 -16   4          5.96         11.48         1.39 o
   2 -16   4          5.28          7.58         1.21 o
   3 -16   4         44.32         49.16         2.08 o
   4 -16   4          0.42          0.47         1.02 o
   5 -16   4          0.46          0.22         0.94 o
  -3 -15   4          0.17         -0.06         1.30 o
  -2 -15   4         12.83         15.69         1.98 o
  -1 -15   4         17.21         15.62         2.46 o
   0 -15   4          9.15         13.85         1.38 o
   1 -15   4          9.60          7.32         1.08 o
   2 -15   4          0.15         -0.63         0.84 o
   3 -15   4          8.71          9.54         1.21 o
   4 -15   4          3.26          5.42         1.20 o
   5 -15   4          7.69          8.18         0.89 o
   6 -15   4          0.22          1.56         1.04 o
  -4 -14   4          0.86         -0.87         1.52 o
  -3 -14   4          0.01         -0.88         0.88 o
  -2 -14   4          2.34          0.44         1.10 o
  -1 -14   4          0.77          1.59         0.91 o
   0 -14   4          3.23          4.52         1.13 o
   1 -14   4          4.01          5.69         1.34 o
   2 -14   4          0.17         -0.91         0.91 o
   3 -14   4         16.17         16.15         1.40 o
   4 -14   4          0.85          1.93         0.88 o
   5 -14   4          0.06          0.01         0.84 o
   6 -14   4          1.19          3.11         1.00 o
   7 -14   4          2.97          5.35         2.06 o
  -5 -13   4          4.27          3.25         0.96 o
  -4 -13   4          1.88          1.79         1.27 o
  -3 -13   4          5.52          2.23         1.12 o
  -2 -13   4         36.25         33.26         1.85 o
  -1 -13   4          0.62          1.92         0.93 o
   0 -13   4          0.36          0.98         0.91 o
   1 -13   4          1.02         -0.48         0.75 o
   2 -13   4          4.19          2.69         0.71 o
   3 -13   4          0.12         -0.66         0.66 o
   4 -13   4         26.68         23.32         1.67 o
   5 -13   4          0.61          0.61         0.51 o
   6 -13   4          0.03         -0.30         0.84 o
   7 -13   4          1.50          4.22         1.13 o
   8 -13   4          0.46          3.42         1.34 o
  -6 -12   4          0.10         -0.88         0.91 o
  -5 -12   4          0.00         -0.51         0.80 o
  -4 -12   4          1.16         -0.90         0.90 o
  -3 -12   4          3.35          2.04         1.09 o
  -2 -12   4        145.77        135.90         3.03 o
  -1 -12   4          3.30          3.58         0.94 o
   0 -12   4          0.19         -0.22         0.71 o
   1 -12   4         39.91         29.00         2.55 o
   2 -12   4         31.38         28.74         1.30 o
   3 -12   4          0.30         -0.20         0.74 o
   4 -12   4          1.46          1.24         0.74 o
   5 -12   4         39.28         38.33         1.16 o
   6 -12   4         32.54         26.51         2.41 o
   7 -12   4          0.21          0.92         0.89 o
   8 -12   4          1.95          1.17         0.94 o
  -6 -11   4         10.55         15.42         1.18 o
  -5 -11   4          1.81          3.17         0.78 o
  -4 -11   4          9.93         11.12         1.13 o
  -3 -11   4         17.77         10.05         1.03 o
  -2 -11   4        116.42        104.18         2.57 o
  -1 -11   4          9.58         11.35         0.98 o
   0 -11   4          0.17          0.00         0.53 o
   1 -11   4          0.08         -0.61         0.61 o
   2 -11   4         15.32         18.22         1.09 o
   3 -11   4         27.46         19.11         1.34 o
   4 -11   4          4.23          2.01         0.60 o
   5 -11   4        111.10         85.96         2.33 o
   6 -11   4         61.43         63.08         1.92 o
   7 -11   4          3.15          5.26         0.97 o
   8 -11   4          1.37          2.14         0.89 o
   9 -11   4          0.48          2.04         1.50 o
  -7 -10   4          0.10          0.66         0.72 o
  -6 -10   4         61.71         60.70         2.45 o
  -5 -10   4          8.23          6.56         0.84 o
  -4 -10   4         10.42         11.06         1.11 o
  -3 -10   4         89.99         91.31         1.94 o
  -2 -10   4         70.14         46.51         1.44 o
  -1 -10   4         68.29         53.47         1.60 o
   0 -10   4         13.57         16.68         1.15 o
   1 -10   4        369.65        332.46         3.39 o
   2 -10   4          0.13         -0.31         0.52 o
   3 -10   4        498.27        468.94         4.73 o
   4 -10   4         32.93         28.00         1.31 o
   5 -10   4         42.73         38.24         1.57 o
   6 -10   4          5.59          1.85         1.10 o
   7 -10   4          2.68          2.90         0.78 o
   8 -10   4         10.54         18.87         1.39 o
   9 -10   4          0.54         -0.50         1.00 o
  -8  -9   4          8.53         11.45         1.59 o
  -7  -9   4         41.94         41.65         1.78 o
  -6  -9   4         48.28         61.01         2.15 o
  -5  -9   4         44.81         39.76         1.36 o
  -4  -9   4         34.69         26.17         1.19 o
  -3  -9   4          6.86          5.35         0.77 o
  -2  -9   4          6.41          4.41         0.60 o
  -1  -9   4          0.01         -0.11         0.41 o
   0  -9   4         59.71         71.51         1.40 o
   1  -9   4        190.60        185.12         2.21 o
   2  -9   4         31.78         37.13         1.18 o
   3  -9   4        413.84        387.74         4.40 o
   4  -9   4         12.17          9.65         0.86 o
   5  -9   4          6.21          8.51         1.03 o
   6  -9   4          2.42          0.52         0.76 o
   7  -9   4          0.28         -0.04         0.64 o
   8  -9   4          5.61          7.18         0.90 o
   9  -9   4          0.00          0.57         0.79 o
  10  -9   4          0.06         -0.85         0.85 o
  -8  -8   4          8.17          6.61         1.41 o
  -7  -8   4         45.50         42.65         2.27 o
  -6  -8   4          0.19         -0.56         0.71 o
  -5  -8   4         71.81         65.45         1.67 o
  -4  -8   4          3.85         10.16         0.80 o
  -3  -8   4          4.47          3.15         0.66 o
  -1  -8   4         87.23         98.17         1.42 o
   0  -8   4          0.15         -0.15         0.38 o
   1  -8   4        120.58        110.11         1.82 o
   2  -8   4         54.91         59.31         2.17 o
   3  -8   4          0.02          0.53         0.53 o
   4  -8   4        191.85        190.69         2.24 o
   5  -8   4          2.41          1.70         0.66 o
   6  -8   4         64.72         58.35         1.71 o
   7  -8   4         27.19         30.99         1.43 o
   8  -8   4         17.57         18.29         1.61 o
   9  -8   4          0.05          0.38         0.90 o
  10  -8   4         16.52         14.61         1.70 o
  -9  -7   4         44.93         50.43         9.76 o
  -8  -7   4          1.90          3.04         1.36 o
  -7  -7   4          1.17         -0.02         0.79 o
  -6  -7   4         78.95         79.85         1.77 o
  -5  -7   4         64.74         56.07         1.50 o
  -4  -7   4         30.77         24.21         1.02 o
  -3  -7   4        115.90        114.54         1.97 o
  -2  -7   4        903.38        936.17         7.10 o
  -1  -7   4          2.62          8.25         1.15 o
   0  -7   4        149.39        189.03         2.02 o
   1  -7   4          8.48          4.73         0.65 o
   2  -7   4        590.39        626.89         5.45 o
   3  -7   4          3.74          4.25         0.45 o
   4  -7   4         17.61         17.60         0.94 o
   5  -7   4          1.27          4.36         0.59 o
   6  -7   4          0.55          2.33         0.71 o
   7  -7   4         41.13         60.52         1.82 o
   8  -7   4         18.50         13.66         1.89 o
   9  -7   4          0.01         -0.21         0.83 o
  10  -7   4          5.23          3.96         0.85 o
  -9  -6   4          0.51          1.50         1.41 o
  -8  -6   4          1.86          2.77         0.94 o
  -7  -6   4          0.85          0.62         0.80 o
  -6  -6   4          7.45          5.81         0.62 o
  -5  -6   4         15.91         16.20         1.07 o
  -4  -6   4          0.92          2.56         0.53 o
  -3  -6   4         58.96         42.25         1.09 o
  -2  -6   4          0.11          0.62         0.37 o
  -1  -6   4          1.13          0.11         0.26 o
   0  -6   4        253.29        201.78         2.05 o
   1  -6   4        780.20        756.86         6.03 o
   2  -6   4        853.19        808.65         5.93 o
   3  -6   4       1082.55       1109.60         7.78 o
   4  -6   4          2.00          3.68         0.44 o
   5  -6   4          2.65          1.52         0.67 o
   6  -6   4         20.55         17.18         0.99 o
   7  -6   4          1.03          1.72         0.57 o
   8  -6   4          4.69          6.96         1.35 o
   9  -6   4          4.20          4.90         0.79 o
  10  -6   4          8.64          7.65         0.97 o
  -9  -5   4          0.37          1.42         1.03 o
  -8  -5   4          1.82          1.97         0.72 o
  -7  -5   4          0.11          0.62         0.65 o
  -6  -5   4         69.30         70.64         1.57 o
  -5  -5   4        365.75        323.52         3.44 o
  -4  -5   4         78.87         71.75         1.48 o
  -3  -5   4          8.14         18.38         1.04 o
  -2  -5   4         70.85         70.42         1.27 o
  -1  -5   4         55.09         77.21         1.64 o
   0  -5   4        566.75        572.43         4.63 o
   1  -5   4        190.70        247.66         2.60 o
   2  -5   4       1091.65       1235.80         8.18 o
   3  -5   4        172.46        209.18         2.10 o
   4  -5   4         86.84        111.65         1.89 o
   5  -5   4        364.22        356.50         3.61 o
   6  -5   4          9.36          4.76         0.59 o
   7  -5   4          7.03          5.49         0.72 o
   8  -5   4          0.19          1.24         0.80 o
   9  -5   4         44.95         46.57         4.80 o
  10  -5   4          7.18         12.31         1.15 o
 -10  -4   4          8.50          9.84         1.55 o
  -9  -4   4          8.01          7.59         1.12 o
  -8  -4   4         15.31         15.87         2.19 o
  -7  -4   4          8.27          8.49         0.93 o
  -6  -4   4        200.30        191.08         3.24 o
  -5  -4   4        570.31        542.02         4.40 o
  -4  -4   4        136.60        137.24         1.79 o
  -3  -4   4         87.53        107.35         1.30 o
  -2  -4   4       1866.82       2081.64        14.61 o
  -1  -4   4        548.93        608.43         5.01 o
   0  -4   4        657.79        601.30         4.72 o
   1  -4   4         10.06         14.94         0.65 o
   2  -4   4       1773.78       2182.67        14.69 o
   3  -4   4         65.09         47.44         0.83 o
   4  -4   4        186.78        170.64         2.08 o
   5  -4   4         33.81         27.21         0.85 o
   6  -4   4          0.86          1.78         0.49 o
   7  -4   4        116.35        113.80         2.74 o
   8  -4   4          4.52          2.94         0.59 o
   9  -4   4         30.54         37.57         2.32 o
  10  -4   4         18.83         26.21         2.06 o
 -10  -3   4         12.71         17.09         1.71 o
  -9  -3   4         43.27         42.60         1.87 o
  -8  -3   4          2.26          3.24         1.35 o
  -7  -3   4         22.17         16.34         1.07 o
  -6  -3   4        405.23        380.27         4.41 o
  -5  -3   4         13.21          8.97         0.58 o
  -4  -3   4         33.13         39.72         0.76 o
  -3  -3   4         68.71         91.90         1.28 o
  -2  -3   4       2224.04       2504.81        20.15 o
  -1  -3   4        623.70        581.23         4.30 o
   0  -3   4         16.61         26.76         0.52 o
   1  -3   4         75.64         46.96         0.89 o
   2  -3   4          1.08          1.94         0.88 o
   3  -3   4         23.38         21.56         0.40 o
   4  -3   4          1.71          2.90         0.45 o
   5  -3   4        640.20        652.17         5.42 o
   6  -3   4          8.27         14.06         0.64 o
   7  -3   4         73.90         74.67         4.34 o
   8  -3   4          5.64          4.36         0.83 o
   9  -3   4          3.28          3.33         0.85 o
  10  -3   4          7.99         11.71         1.39 o
 -10  -2   4         40.24         49.39         2.45 o
  -9  -2   4          2.09          3.10         0.90 o
  -8  -2   4          0.42         -0.04         0.76 o
  -7  -2   4          5.76          4.15         1.26 o
  -6  -2   4         18.75         13.23         0.88 o
  -5  -2   4        600.02        621.28         6.15 o
  -4  -2   4         40.25         37.57         0.67 o
  -3  -2   4        134.22        123.68         1.79 o
  -2  -2   4        443.25        512.96         3.85 o
  -1  -2   4         19.96         33.90         0.85 o
   0  -2   4        712.63        761.90         6.51 o
   1  -2   4       1157.04       1252.30         8.66 o
   2  -2   4         24.72         41.46         0.85 o
   3  -2   4        455.26        523.96         4.12 o
   4  -2   4        111.72        124.07         2.27 o
   5  -2   4         29.23         35.04         0.86 o
   6  -2   4          2.41          3.91         0.56 o
   7  -2   4          8.14          7.37         0.83 o
   8  -2   4          0.03          0.13         0.58 o
   9  -2   4          2.99          3.53         1.08 o
  10  -2   4          3.03          2.82         0.87 o
 -10  -1   4          0.59         -0.62         0.95 o
  -9  -1   4          0.73         -0.95         1.47 o
  -8  -1   4         17.05         13.49         1.09 o
  -7  -1   4          2.25          3.23         0.64 o
  -6  -1   4          1.32          3.19         2.04 o
  -5  -1   4        211.79        223.33         2.73 o
  -4  -1   4         31.16         31.88         0.56 o
  -3  -1   4       1368.07       1499.87        12.10 o
  -2  -1   4        623.21        616.08         4.84 o
  -1  -1   4        432.57        398.92         3.31 o
   0  -1   4         24.62         11.48         0.32 o
   1  -1   4        994.34        927.99         7.78 o
   2  -1   4         58.46         84.10         1.33 o
   3  -1   4        219.90        268.66         2.59 o
   4  -1   4        161.93        163.23         1.70 o
   5  -1   4        288.22        298.47         2.78 o
   6  -1   4          2.90          3.30         1.55 o
   7  -1   4         18.34         16.83         2.79 o
   8  -1   4         44.18         35.59         2.32 o
   9  -1   4          0.01          0.12         1.86 o
  10  -1   4          1.00         -0.25         0.85 o
 -10   0   4          0.13         -0.10         0.89 o
  -9   0   4         10.29         10.58         1.04 o
  -8   0   4          0.90          0.55         0.54 o
  -7   0   4          1.47          1.18         0.45 o
  -6   0   4        106.74        112.17         2.04 o
  -5   0   4          0.02          0.62         0.28 o
  -4   0   4       1451.82       1374.29         9.60 o
  -3   0   4        459.31        491.75         3.97 o
  -2   0   4       1979.33       2262.72        15.37 o
  -1   0   4       2404.98       2797.58        18.12 o
   0   0   4        604.17        497.27         6.13 o
   1   0   4         62.89         67.58         0.98 o
   2   0   4         96.92        148.59         1.56 o
   3   0   4         69.63         43.84         0.88 o
   4   0   4         99.94        102.69         1.94 o
   5   0   4        173.31        161.81         2.28 o
   6   0   4         18.46         12.50         1.08 o
   7   0   4         80.15         80.86         2.34 o
   8   0   4         12.15         10.98         1.11 o
   9   0   4          6.44          6.13         2.48 o
  10   0   4          0.07         -0.99         2.79 o
 -11   1   4         14.22         20.51         1.63 o
 -10   1   4          2.52          4.16         1.18 o
  -9   1   4          0.58         -0.54         0.54 o
  -8   1   4          3.99          5.07         0.76 o
  -7   1   4         22.85         17.90         1.10 o
  -6   1   4        400.28        374.20         3.25 o
  -5   1   4         21.78         21.54         0.72 o
  -4   1   4        139.81        151.38         2.17 o
  -3   1   4         37.27         17.12         0.52 o
  -2   1   4       3212.38       3016.14        22.24 o
  -1   1   4       1515.69       1705.69        12.69 o
   0   1   4       1748.68       1689.19        15.85 o
   1   1   4       1890.75       2377.81        19.34 o
   2   1   4          2.22          1.11         0.36 o
   3   1   4        302.32        290.57         4.47 o
   4   1   4         25.00         14.29         0.69 o
   5   1   4         26.21         22.39         1.07 o
   6   1   4         97.22         89.95         2.79 o
   7   1   4        134.62        103.21         2.86 o
   8   1   4          2.41          1.24         1.39 o
   9   1   4          5.38          3.15         1.08 o
  10   1   4          3.50          2.02         1.22 o
 -11   2   4          0.02         -0.63         0.95 o
 -10   2   4          5.50          6.00         0.79 o
  -9   2   4          0.03         -0.46         0.63 o
  -8   2   4          3.29          1.93         0.63 o
  -7   2   4         41.14         42.81         1.50 o
  -6   2   4        109.56        108.91         1.49 o
  -5   2   4        595.72        584.90         4.90 o
  -4   2   4        689.21        617.04         5.70 o
  -3   2   4       1307.85       1482.56        10.84 o
  -2   2   4        138.02        214.45         3.76 o
  -1   2   4       2501.70       3229.98        22.91 o
   0   2   4        651.33        828.13         8.58 o
   1   2   4         63.46         41.09         1.03 o
   3   2   4        105.93        132.46         1.70 o
   4   2   4        140.69        130.74         1.68 o
   5   2   4          8.87          6.50         0.83 o
   6   2   4         68.25         56.17         2.32 o
   7   2   4        249.30        215.61         4.46 o
   8   2   4          3.76          3.25         2.01 o
   9   2   4          0.15          1.13         1.86 o
  10   2   4          2.52          8.41         3.25 o
 -11   3   4          2.26          3.15         0.99 o
 -10   3   4          0.30          0.31         0.93 o
  -9   3   4          2.90          4.24         0.84 o
  -8   3   4         23.50         22.25         1.24 o
  -7   3   4          7.28          6.48         0.72 o
  -6   3   4         60.83         62.06         1.29 o
  -5   3   4       1171.60       1232.90         8.66 o
  -4   3   4         18.52         18.25         0.71 o
  -3   3   4       1067.36       1003.45         7.87 o
  -1   3   4        181.59        230.70         2.10 o
   0   3   4        599.75        747.42         6.46 o
   1   3   4        126.64        102.48         1.26 o
   2   3   4        882.04       1060.17        10.71 o
   3   3   4        108.36        121.26         1.47 o
   4   3   4         71.47         75.73         1.25 o
   5   3   4          1.66          1.22         0.27 o
   6   3   4         80.61         74.80         2.63 o
   7   3   4         21.66         17.87         1.55 o
   8   3   4          4.12          2.96         1.39 o
   9   3   4          7.65          6.79         1.35 o
 -11   4   4          3.14          2.59         1.07 o
 -10   4   4          0.31          1.38         0.76 o
  -9   4   4          6.16          6.71         1.36 o
  -8   4   4          1.01          0.55         0.54 o
  -7   4   4         54.94         53.63         1.64 o
  -6   4   4         16.71         16.67         0.98 o
  -5   4   4        110.85        123.79         1.56 o
  -4   4   4        423.18        420.76         4.27 o
  -3   4   4        186.70        198.90         1.80 o
  -2   4   4          0.35          0.27         0.18 o
  -1   4   4       1694.09       1608.15        11.23 o
   0   4   4         66.91         68.79         0.92 o
   1   4   4        986.57       1077.48         8.25 o
   2   4   4        154.83        167.91         1.98 o
   3   4   4         39.72         65.79         1.21 o
   4   4   4         23.13         22.92         0.79 o
   5   4   4        221.02        213.86         3.05 o
   6   4   4         15.29          9.67         1.50 o
   7   4   4          9.82          9.70         1.86 o
   8   4   4          4.44          4.03         1.11 o
   9   4   4          3.91          3.77         1.52 o
 -11   5   4          3.52          2.57         0.93 o
 -10   5   4          5.11          6.06         1.58 o
  -9   5   4          0.33          0.19         0.70 o
  -8   5   4         38.23         40.73         2.15 o
  -7   5   4        156.20        146.13         3.13 o
  -6   5   4         23.81         30.86         1.52 o
  -5   5   4          8.80         10.79         0.82 o
  -4   5   4          8.38          4.07         0.28 o
  -3   5   4          9.33         13.51         0.53 o
  -2   5   4        888.14        893.51         6.71 o
  -1   5   4        163.56        158.51         1.54 o
   0   5   4        517.15        579.94         4.09 o
   1   5   4        793.63        834.49         6.70 o
   2   5   4        163.93        178.29         2.40 o
   3   5   4         59.69         69.64         1.50 o
   4   5   4        842.12        899.93         7.59 o
   5   5   4         25.60         19.71         1.15 o
   6   5   4          0.41          1.41         0.97 o
   7   5   4         13.29         10.47         1.49 o
   8   5   4          1.02          4.69         1.31 o
   9   5   4         16.48         20.01         2.32 o
 -10   6   4          8.84         10.64         2.02 o
  -9   6   4          7.11          5.27         0.95 o
  -8   6   4          4.27          1.96         0.73 o
  -7   6   4         37.63         42.18         1.79 o
  -6   6   4          0.26         -0.29         0.52 o
  -5   6   4        416.96        382.53         4.74 o
  -4   6   4         53.67         59.30         1.02 o
  -3   6   4        563.65        542.66         4.13 o
  -2   6   4          7.42          9.28         0.52 o
  -1   6   4          0.50          0.22         0.33 o
   0   6   4         23.36         26.39         0.71 o
   1   6   4        184.07        194.24         1.88 o
   2   6   4        298.99        326.64         3.14 o
   3   6   4        316.15        304.10         3.36 o
   4   6   4         51.16         57.51         1.61 o
   5   6   4         59.02         60.54         1.60 o
   6   6   4         46.42         51.65         1.67 o
   7   6   4         34.43         43.59         2.71 o
   8   6   4          1.52         -0.55         1.31 o
 -10   7   4          1.01          1.19         0.79 o
  -9   7   4          1.20          0.62         0.88 o
  -8   7   4          8.45          6.22         0.96 o
  -7   7   4         36.64         38.06         1.84 o
  -6   7   4         94.47        103.80         2.51 o
  -5   7   4          4.40          6.33         0.68 o
  -4   7   4          0.95          0.69         0.30 o
  -3   7   4        627.44        605.87         5.66 o
  -2   7   4        352.15        316.96         3.10 o
  -1   7   4        176.75        161.17         1.87 o
   0   7   4         78.47         96.27         1.68 o
   1   7   4          0.59          0.00         0.31 o
   2   7   4         18.74         14.60         0.77 o
   3   7   4        198.55        174.21         2.30 o
   4   7   4          0.00         -1.39         1.39 o
   5   7   4         30.98         39.84         1.88 o
   6   7   4         17.94         14.49         1.00 o
   7   7   4          1.02         -1.39         1.39 o
   8   7   4         36.53         39.95         2.97 o
 -10   8   4          0.89          1.81         0.82 o
  -9   8   4          0.17         -1.08         1.08 o
  -8   8   4         20.12         20.37         1.92 o
  -7   8   4        140.02        141.79         3.49 o
  -6   8   4         19.62         21.17         1.35 o
  -5   8   4        247.57        230.31         3.40 o
  -4   8   4        479.71        459.58         4.61 o
  -3   8   4         42.39         42.12         1.30 o
  -2   8   4        186.25        203.08         2.37 o
  -1   8   4        763.54        729.55         5.75 o
   0   8   4         14.26         19.97         1.13 o
   1   8   4         12.85         12.59         0.73 o
   2   8   4         48.24         44.34         1.17 o
   3   8   4        580.77        556.11         5.83 o
   4   8   4        474.61        471.19         5.55 o
   5   8   4         22.16         17.87         1.14 o
   6   8   4          0.84          1.47         0.73 o
   7   8   4          3.21          2.24         1.41 o
 -10   9   4          0.03          1.34         1.36 o
  -9   9   4          1.03          2.82         1.09 o
  -8   9   4        188.52        200.53         4.55 o
  -7   9   4         40.21         34.63         1.93 o
  -6   9   4        208.09        210.98         3.87 o
  -5   9   4         80.79         92.32         1.33 o
  -4   9   4          8.61         13.87         0.84 o
  -3   9   4         61.90         57.35         1.39 o
  -2   9   4        570.36        563.93         5.69 o
  -1   9   4          9.44         12.46         0.91 o
   0   9   4         97.66         91.59         1.70 o
   1   9   4         22.92         29.07         1.07 o
   2   9   4         55.49         73.89         2.12 o
   3   9   4         67.57         66.65         2.13 o
   4   9   4        113.39        129.08         3.66 o
   5   9   4          5.54          7.41         1.16 o
   6   9   4          6.00          6.75         1.66 o
   7   9   4         23.07         18.73         1.13 o
 -10  10   4          1.58         -0.50         1.27 o
  -9  10   4          1.19          1.15         1.19 o
  -8  10   4        188.03        209.84         5.95 o
  -7  10   4         10.47         12.23         1.62 o
  -6  10   4          1.13          0.03         0.80 o
  -5  10   4         16.69         20.36         1.59 o
  -4  10   4         82.93         78.34         1.81 o
  -3  10   4        179.59        197.20         2.67 o
  -2  10   4          3.09          1.77         0.62 o
  -1  10   4         95.61        103.10         1.81 o
   0  10   4        610.74        604.28         6.81 o
   1  10   4        161.07        176.24         2.53 o
   2  10   4          2.91          0.84         1.25 o
   3  10   4        226.54        233.96         3.90 o
   4  10   4          0.69          1.93         1.19 o
   5  10   4          0.08         -0.42         1.15 o
   6  10   4          2.94          1.71         0.96 o
  -9  11   4          6.31          5.74         2.14 o
  -8  11   4         30.60         39.13         2.58 o
  -7  11   4         10.52         14.96         2.29 o
  -6  11   4          2.25          0.52         0.97 o
  -5  11   4         55.75         59.66         1.69 o
  -4  11   4          7.74         10.86         1.00 o
  -3  11   4          0.05          0.28         0.60 o
  -2  11   4         73.42         61.80         1.43 o
  -1  11   4        224.70        231.06         3.56 o
   0  11   4          0.05          0.69         0.63 o
   1  11   4          6.32          6.38         0.77 o
   2  11   4          9.23         11.50         1.62 o
   3  11   4          9.93         13.93         1.64 o
   4  11   4         21.33         22.02         2.69 o
   5  11   4          0.39          0.18         1.21 o
   6  11   4          0.58          0.73         0.99 o
  -9  12   4          3.82          2.26         1.44 o
  -8  12   4          5.74          8.10         1.42 o
  -7  12   4          2.29          2.87         1.33 o
  -6  12   4          4.21          3.38         1.04 o
  -5  12   4          3.29          4.52         0.72 o
  -4  12   4         13.94         15.93         1.25 o
  -3  12   4         83.50        101.63         2.15 o
  -2  12   4         12.14         12.76         0.99 o
  -1  12   4          0.39         -0.31         0.66 o
   0  12   4         16.05         12.61         0.99 o
   1  12   4         22.08         19.04         1.19 o
   2  12   4          0.45          1.65         1.44 o
   3  12   4         10.02         11.54         2.17 o
   4  12   4          4.48          7.99         1.71 o
   5  12   4          0.53         -0.49         1.30 o
  -8  13   4          3.21          4.92         1.34 o
  -7  13   4          0.60          0.67         1.26 o
  -6  13   4          3.84          5.56         1.54 o
  -5  13   4         13.50         12.54         0.98 o
  -4  13   4         48.66         50.77         1.73 o
  -3  13   4          5.62          6.06         1.01 o
  -2  13   4         19.44         22.79         1.29 o
  -1  13   4          5.08          4.16         0.84 o
   0  13   4         30.28         31.51         3.58 o
   1  13   4          3.70          3.79         0.96 o
   2  13   4          0.68         -0.21         1.12 o
   3  13   4          1.18          2.48         1.55 o
   4  13   4         11.52         15.94         2.63 o
  -7  14   4          0.14         -0.19         1.94 o
  -6  14   4          0.95          1.06         1.18 o
  -5  14   4         14.39         18.61         1.53 o
  -4  14   4          3.23          3.63         0.96 o
  -3  14   4         76.84         85.74         2.20 o
  -2  14   4          6.22          4.86         1.20 o
  -1  14   4          0.44         -0.58         0.92 o
   0  14   4         33.50         38.03         1.88 o
   1  14   4          0.25         -1.20         1.20 o
   2  14   4          1.09         -0.25         1.63 o
   3  14   4         13.81         14.56         2.16 o
  -6  15   4          0.00          1.51         1.30 o
  -5  15   4         28.21         34.39         3.08 o
  -4  15   4         13.74         12.17         1.35 o
  -3  15   4         14.47         11.68         1.36 o
  -2  15   4          0.59          0.37         0.96 o
  -1  15   4          0.03         -0.28         0.94 o
   0  15   4          9.93         10.87         1.54 o
   1  15   4          7.18         10.50         1.60 o
   2  15   4          0.02          1.95         1.64 o
  -5  16   4         20.67         17.96         2.17 o
  -4  16   4         43.87         40.76         2.60 o
  -3  16   4         17.10         14.60         1.44 o
  -2  16   4         10.26          8.75         1.79 o
  -1  16   4          0.24          0.99         1.36 o
   0  16   4          1.57          2.10         1.55 o
  -1 -16   5          6.92          7.64         1.59 o
   0 -16   5          1.91          1.88         1.09 o
   1 -16   5         35.96         40.37         2.06 o
   2 -16   5          3.41          4.72         1.32 o
   3 -16   5          0.22          0.88         0.91 o
   4 -16   5         13.07         15.15         1.30 o
   5 -16   5          0.03         -0.25         0.77 o
  -3 -15   5         33.06         30.04         3.55 o
  -2 -15   5          4.88          2.54         1.48 o
  -1 -15   5          1.61          0.48         1.04 o
   0 -15   5          6.63          3.16         1.65 o
   1 -15   5          5.24          5.02         1.12 o
   2 -15   5          3.71          2.45         1.00 o
   3 -15   5          7.57         11.74         1.18 o
   4 -15   5         16.25         19.75         1.41 o
   5 -15   5          1.61          1.44         0.72 o
   6 -15   5          0.00         -0.08         1.00 o
  -4 -14   5         17.97         17.72         1.67 o
  -3 -14   5          8.20          4.41         1.30 o
  -2 -14   5          0.56          0.37         1.04 o
  -1 -14   5          1.77          1.30         0.88 o
   0 -14   5          2.49          3.23         1.03 o
   1 -14   5          4.90          2.94         0.96 o
   2 -14   5          1.06          0.60         0.80 o
   3 -14   5          0.20         -0.55         0.74 o
   4 -14   5         12.51         15.16         1.16 o
   5 -14   5          0.21          0.72         0.66 o
   6 -14   5          3.17          1.73         1.00 o
   7 -14   5          5.22          3.52         1.24 o
  -5 -13   5          3.35          0.88         1.00 o
  -4 -13   5          0.25         -0.92         0.92 o
  -3 -13   5         21.08         18.15         1.46 o
  -2 -13   5          5.37          3.73         1.19 o
  -1 -13   5          0.72         -0.74         0.74 o
   0 -13   5          9.82          6.71         0.93 o
   1 -13   5          8.51          4.12         0.90 o
   2 -13   5          0.57          0.06         0.68 o
   3 -13   5          7.53          6.04         0.91 o
   4 -13   5         26.56         23.89         1.25 o
   5 -13   5          2.42          5.38         0.86 o
   6 -13   5          5.16          8.00         1.15 o
   7 -13   5          0.08          0.24         0.95 o
   8 -13   5          0.11          2.15         1.00 o
  -6 -12   5          1.53         -0.21         1.00 o
  -5 -12   5          0.99         -0.11         0.76 o
  -4 -12   5         30.22         29.94         1.73 o
  -3 -12   5         10.47          5.37         1.02 o
  -2 -12   5          0.51         -0.16         0.85 o
  -1 -12   5          3.47          3.93         0.93 o
   0 -12   5         26.74         25.49         1.55 o
   1 -12   5          1.05          0.00         0.65 o
   2 -12   5         24.01         25.79         1.35 o
   3 -12   5          0.58          3.50         0.79 o
   4 -12   5          0.98          1.28         1.09 o
   5 -12   5          2.40          5.23         0.68 o
   6 -12   5          1.71         -0.62         0.94 o
   7 -12   5          3.04          2.51         0.91 o
   8 -12   5          2.15          3.55         1.15 o
  -6 -11   5          2.75          3.17         1.15 o
  -5 -11   5          4.53          6.21         1.06 o
  -4 -11   5         47.66         44.02         1.75 o
  -3 -11   5          1.12          2.21         0.74 o
  -2 -11   5          0.01         -0.71         0.78 o
  -1 -11   5          0.80         -0.10         0.70 o
   0 -11   5          0.11         -0.53         0.53 o
   1 -11   5        167.50        148.61         2.64 o
   2 -11   5        119.34        109.43         2.34 o
   3 -11   5         19.47         23.77         1.16 o
   4 -11   5          0.16          0.01         0.63 o
   5 -11   5         62.76         60.05         1.74 o
   6 -11   5         10.92          8.00         0.94 o
   7 -11   5          1.19          2.67         0.98 o
   8 -11   5          1.64          1.97         0.98 o
   9 -11   5         10.52         17.36         1.61 o
  -7 -10   5          0.03         -0.70         0.70 o
  -6 -10   5         70.13         75.52         2.21 o
  -5 -10   5          7.02          7.89         0.96 o
  -4 -10   5         26.39         30.50         1.78 o
  -3 -10   5         14.81         12.89         1.06 o
  -2 -10   5         57.29         51.40         1.57 o
  -1 -10   5         54.21         55.30         1.64 o
   0 -10   5         82.56         80.49         1.92 o
   1 -10   5        652.73        658.30         6.12 o
   2 -10   5         78.74         72.96         2.23 o
   3 -10   5         17.58         21.72         1.25 o
   4 -10   5        199.18        206.57         2.67 o
   5 -10   5          7.66          9.29         1.21 o
   6 -10   5         10.79          6.97         1.02 o
   7 -10   5          1.58          0.62         0.67 o
   8 -10   5         10.00         11.07         1.69 o
   9 -10   5          5.81          6.99         1.50 o
  -8  -9   5          0.26         -0.77         1.31 o
  -7  -9   5         42.55         48.51         1.59 o
  -6  -9   5        100.51        113.45         2.75 o
  -5  -9   5         71.06         78.85         1.91 o
  -4  -9   5         71.23         73.70         1.97 o
  -3  -9   5          8.14          3.02         0.76 o
  -2  -9   5          4.85          3.49         0.59 o
  -1  -9   5          6.15          4.24         0.55 o
   0  -9   5          8.60          3.13         0.67 o
   1  -9   5        602.67        607.72         5.66 o
   2  -9   5         28.34         35.24         1.28 o
   3  -9   5         11.20         10.80         0.76 o
   4  -9   5          0.38          0.32         0.44 o
   5  -9   5         11.45          7.57         0.88 o
   6  -9   5         89.25        109.18         2.83 o
   7  -9   5         42.28         43.98         1.81 o
   8  -9   5         20.30         18.49         2.72 o
   9  -9   5          9.69          9.70         1.70 o
  -8  -8   5          0.35         -1.04         1.04 o
  -7  -8   5         77.51         77.73         2.01 o
  -6  -8   5          2.70          0.02         0.68 o
  -5  -8   5          1.56          1.70         0.74 o
  -4  -8   5          2.35          2.56         0.67 o
  -3  -8   5         32.63         34.24         1.13 o
  -2  -8   5         66.79         80.28         1.45 o
  -1  -8   5        106.82        111.11         1.62 o
   0  -8   5         49.90         31.44         0.98 o
   1  -8   5        285.26        270.98         3.05 o
   2  -8   5        388.67        407.85         4.72 o
   3  -8   5         43.91         43.28         1.20 o
   4  -8   5          2.29          0.92         0.39 o
   5  -8   5        157.22        173.94         2.73 o
   6  -8   5         11.26          7.74         0.85 o
   7  -8   5          2.39          1.87         0.70 o
   8  -8   5         43.18         41.02         2.23 o
   9  -8   5          9.41         10.75         1.76 o
  10  -8   5          0.72          0.04         1.24 o
  -8  -7   5          3.87          4.43         1.18 o
  -7  -7   5         14.32         19.11         1.35 o
  -6  -7   5          0.26         -0.16         0.58 o
  -5  -7   5         17.99         15.79         1.24 o
  -4  -7   5         41.35         50.74         1.31 o
  -3  -7   5         46.82         48.59         2.10 o
  -2  -7   5         12.46          8.63         0.60 o
  -1  -7   5         20.08          8.48         0.51 o
   0  -7   5        411.17        403.53         3.26 o
   1  -7   5        167.98        212.86         2.60 o
   2  -7   5        842.88        824.65         6.60 o
   3  -7   5        242.83        257.67         2.54 o
   4  -7   5          0.11          0.60         0.44 o
   5  -7   5          0.67          0.54         0.49 o
   6  -7   5          9.40          5.23         0.75 o
   7  -7   5         10.32         14.96         1.07 o
   8  -7   5         20.11         22.50         2.79 o
   9  -7   5          2.93          4.69         1.09 o
  10  -7   5         28.99         27.47         2.79 o
  -9  -6   5          1.16          2.86         1.41 o
  -8  -6   5          0.26          0.85         1.00 o
  -7  -6   5          0.35          0.31         0.68 o
  -6  -6   5         17.65         17.39         0.93 o
  -5  -6   5         50.40         50.68         1.47 o
  -4  -6   5         34.84         39.27         1.13 o
  -3  -6   5         98.76        111.00         1.65 o
  -2  -6   5        182.99        196.87         2.17 o
  -1  -6   5        106.87        148.41         1.77 o
   0  -6   5        110.99        118.92         1.44 o
   1  -6   5         29.34         26.60         0.84 o
   2  -6   5        545.84        590.90         4.59 o
   3  -6   5         68.48         75.40         1.16 o
   4  -6   5        194.40        205.77         2.15 o
   5  -6   5          0.18         -0.44         0.44 o
   6  -6   5        113.13        119.64         1.91 o
   7  -6   5         10.26          8.11         0.81 o
   8  -6   5          4.42          5.01         1.08 o
   9  -6   5          0.00          0.07         0.73 o
  10  -6   5         20.58         23.48         5.34 o
  -9  -5   5          0.95         -0.54         1.00 o
  -8  -5   5          8.06          6.60         1.09 o
  -7  -5   5         12.29         10.93         1.16 o
  -6  -5   5          5.54          5.16         0.63 o
  -5  -5   5         48.47         56.64         1.88 o
  -4  -5   5          5.01          8.48         0.70 o
  -3  -5   5          6.27          7.04         0.55 o
  -2  -5   5        196.94        169.22         1.87 o
  -1  -5   5        907.24        959.61         6.42 o
   0  -5   5         23.40         29.94         0.80 o
   1  -5   5        505.65        528.94         4.13 o
   2  -5   5        323.94        330.60         2.57 o
   3  -5   5          1.41          0.04         0.25 o
   4  -5   5         27.44         26.77         1.04 o
   5  -5   5         49.71         57.97         1.31 o
   6  -5   5        695.09        715.56         8.00 o
   7  -5   5          4.09          2.99         1.24 o
   8  -5   5         54.07         57.22         2.11 o
   9  -5   5          8.67          8.67         1.31 o
  10  -5   5         10.75         11.81         1.15 o
 -10  -4   5          0.07          0.08         1.19 o
  -9  -4   5          9.02          9.88         1.42 o
  -8  -4   5          0.07          0.74         1.04 o
  -7  -4   5          1.42          1.13         0.74 o
  -6  -4   5         97.36         80.37         2.15 o
  -5  -4   5         35.64         31.64         1.55 o
  -4  -4   5         13.03         13.93         0.84 o
  -3  -4   5        603.25        608.69         4.41 o
  -2  -4   5       1309.09       1485.14        10.26 o
  -1  -4   5        532.86        548.40         4.21 o
   0  -4   5       1281.27       1363.83         9.38 o
   1  -4   5        160.02        176.05         1.90 o
   2  -4   5       1376.67       1524.92         9.94 o
   3  -4   5        321.42        357.94         2.92 o
   4  -4   5         37.57         34.12         1.13 o
   5  -4   5        416.43        419.84         4.37 o
   6  -4   5        623.02        615.33         7.12 o
   7  -4   5         22.79         28.55         1.39 o
   8  -4   5          2.34          4.58         1.86 o
  10  -4   5          0.37          0.46         0.85 o
 -10  -3   5          3.94          6.69         2.63 o
  -9  -3   5          5.84          7.83         1.18 o
  -8  -3   5          1.49          2.82         1.03 o
  -7  -3   5         39.14         38.78         1.56 o
  -6  -3   5        128.14        129.49         2.27 o
  -5  -3   5        100.07         98.33         1.41 o
  -4  -3   5         74.46         78.62         1.12 o
  -3  -3   5        649.64        712.20         5.33 o
  -2  -3   5       1044.08       1244.25         8.73 o
  -1  -3   5         64.41         48.77         1.11 o
   0  -3   5       1004.67        917.06         7.08 o
   1  -3   5       1012.07       1004.34         6.97 o
   2  -3   5       2768.61       3003.80        20.08 o
   3  -3   5         17.14         20.13         0.44 o
   4  -3   5          1.71          0.51         0.49 o
   5  -3   5        731.32        691.54         6.97 o
   6  -3   5        636.59        622.39         8.63 o
   7  -3   5          2.99          2.09         0.80 o
   8  -3   5          0.89         -0.58         0.58 o
   9  -3   5          0.72         -0.52         0.83 o
  10  -3   5          4.06          1.86         0.87 o
 -10  -2   5         33.59         43.30         3.34 o
  -9  -2   5         17.69         24.65         1.89 o
  -8  -2   5          3.09          3.53         0.82 o
  -7  -2   5         48.47         42.75         1.64 o
  -6  -2   5        344.73        337.68         3.97 o
  -5  -2   5         84.03         76.23         1.29 o
  -4  -2   5          0.48         -0.21         0.21 o
  -3  -2   5         38.96         46.75         0.77 o
  -2  -2   5        931.65       1000.72         7.02 o
  -1  -2   5        802.72        889.90         5.97 o
   0  -2   5         37.42         34.26         0.60 o
   1  -2   5        107.93        164.42         1.55 o
   2  -2   5         20.85         14.30         0.49 o
   3  -2   5         25.00         20.62         0.54 o
   4  -2   5        443.45        464.00         4.45 o
   5  -2   5        340.47        297.27         3.20 o
   6  -2   5        130.61        138.28         3.09 o
   7  -2   5        115.34        106.50         2.63 o
   8  -2   5         56.48         54.37         2.11 o
   9  -2   5          1.08          1.73         0.85 o
  10  -2   5          0.59         -1.03         1.55 o
 -10  -1   5          6.47          5.49         1.23 o
  -9  -1   5         11.31         12.94         1.40 o
  -8  -1   5         33.80         35.40         1.50 o
  -7  -1   5          5.42          4.81         1.21 o
  -6  -1   5        449.05        410.46         5.00 o
  -5  -1   5          7.65          5.13         0.57 o
  -4  -1   5        133.48        174.20         1.79 o
  -3  -1   5         16.46          9.51         0.43 o
  -2  -1   5        942.29       1014.06         8.31 o
  -1  -1   5       1977.39       2127.45        17.73 o
   0  -1   5        398.18        432.41         3.54 o
   1  -1   5       1293.16       1241.51        10.37 o
   2  -1   5        125.54        114.58         1.88 o
   3  -1   5        102.66         84.24         1.20 o
   4  -1   5        147.35        127.06         1.93 o
   5  -1   5         23.66         22.97         1.86 o
   6  -1   5         27.96         24.56         1.35 o
   7  -1   5         15.66         16.90         1.43 o
   8  -1   5          0.25          0.62         0.93 o
   9  -1   5         23.23         15.99         1.39 o
  10  -1   5         12.58         11.70         2.94 o
 -10   0   5          0.94          1.78         0.96 o
  -9   0   5          7.25          9.50         1.21 o
  -8   0   5        101.76        103.43         3.73 o
  -7   0   5          1.43          2.63         1.20 o
  -6   0   5         13.25         16.47         1.12 o
  -5   0   5        117.28         92.11         1.45 o
  -4   0   5          2.28          7.19         0.31 o
  -3   0   5        152.04        143.49         1.46 o
  -2   0   5         35.02         69.09         1.01 o
  -1   0   5        416.67        271.28         2.21 o
   0   0   5        153.69        201.90         2.36 o
   1   0   5          5.73          4.28         0.88 o
   3   0   5        590.81        571.57         5.16 o
   4   0   5          8.88          5.77         0.74 o
   5   0   5        246.79        233.69         4.17 o
   6   0   5        446.91        428.78         6.77 o
   7   0   5         66.05         57.41         2.15 o
   8   0   5         23.31         21.50         2.01 o
   9   0   5          0.62          0.90         1.08 o
  10   0   5          0.42         -0.34         1.08 o
 -10   1   5          6.80          7.84         1.29 o
  -9   1   5          0.71          1.45         0.92 o
  -8   1   5          0.00          0.70         0.71 o
  -7   1   5         32.11         30.77         1.15 o
  -6   1   5        534.79        511.65         4.92 o
  -5   1   5         34.12         49.22         0.98 o
  -4   1   5         35.30         57.10         0.93 o
  -3   1   5          0.14         -0.17         0.17 o
  -2   1   5         96.82        137.03         1.56 o
  -1   1   5        139.36        121.00         1.51 o
   0   1   5       1851.36       1639.91        13.31 o
   1   1   5         80.06        162.13         1.71 o
   2   1   5       2499.27       2603.62        20.69 o
   4   1   5          0.24         -0.20         0.20 o
   5   1   5         74.09         80.21         2.29 o
   6   1   5        116.68        107.59         3.87 o
   7   1   5          0.94          1.35         1.08 o
   8   1   5          4.44          4.86         1.08 o
   9   1   5         12.25         13.66         1.63 o
  10   1   5          8.47          7.07         1.39 o
 -11   2   5          0.08         -1.03         1.03 o
 -10   2   5          3.60          3.05         0.79 o
  -9   2   5          0.01         -0.84         0.84 o
  -8   2   5         15.27         14.59         0.95 o
  -7   2   5          0.99          0.57         0.59 o
  -6   2   5        202.90        203.03         3.19 o
  -5   2   5        107.24         92.10         1.33 o
  -4   2   5         15.94          6.34         0.39 o
  -3   2   5        687.75        667.00         5.59 o
  -2   2   5        613.71        516.07         4.31 o
  -1   2   5        159.09        267.61         2.65 o
   0   2   5         46.93         58.38         0.93 o
   1   2   5        429.49        393.60         4.27 o
   2   2   5        568.31        524.16         5.46 o
   3   2   5         64.95        108.07         1.63 o
   4   2   5        433.01        361.62         4.03 o
   5   2   5        192.82        199.04         4.03 o
   6   2   5        108.46        115.63         5.42 o
   7   2   5         23.70         24.49         2.10 o
   8   2   5          1.87         -0.35         1.70 o
   9   2   5         28.91         33.41         2.19 o
 -11   3   5          0.00          0.00         0.88 o
 -10   3   5          2.62          4.90         0.81 o
  -9   3   5          8.84          8.35         0.84 o
  -8   3   5          0.26          0.37         0.79 o
  -7   3   5          4.23          3.87         0.73 o
  -6   3   5        237.02        235.37         3.55 o
  -5   3   5         63.39         73.59         1.35 o
  -4   3   5        389.32        453.73         3.94 o
  -3   3   5       1439.37       1423.30         9.62 o
  -2   3   5       1538.55       1584.78        11.89 o
  -1   3   5        253.22        203.45         1.91 o
   1   3   5        176.89        233.83         2.29 o
   2   3   5        656.07        604.05         5.72 o
   3   3   5        935.41       1056.46         9.27 o
   4   3   5        318.20        312.20         3.41 o
   5   3   5        503.26        484.46         6.41 o
   6   3   5         12.20          7.33         1.15 o
   7   3   5         14.81         10.83         1.31 o
   8   3   5          0.20          0.33         1.08 o
   9   3   5          1.10          0.21         1.11 o
 -11   4   5          0.41         -0.46         1.28 o
 -10   4   5          4.41          3.89         1.23 o
  -9   4   5         28.15         23.04         2.09 o
  -8   4   5          2.18          1.24         0.76 o
  -7   4   5        175.97        170.90         3.04 o
  -6   4   5         42.89         40.00         1.56 o
  -5   4   5        439.61        451.00         5.48 o
  -4   4   5        122.19        125.34         1.31 o
  -3   4   5         88.90         72.66         1.06 o
  -2   4   5         38.86         66.54         1.80 o
  -1   4   5        604.02        585.98         4.73 o
   0   4   5       1212.28       1341.13         8.35 o
   1   4   5         72.01        105.94         1.60 o
   2   4   5       1152.53       1298.64         9.89 o
   3   4   5        308.79        303.67         4.20 o
   4   4   5        127.16        103.90         2.09 o
   5   4   5        188.77        184.59         2.87 o
   6   4   5          3.77          3.28         1.03 o
   7   4   5          0.08          0.52         2.17 o
   8   4   5          8.72         12.24         2.48 o
   9   4   5         22.19         27.92         2.34 o
 -10   5   5          0.10         -0.42         0.84 o
  -9   5   5         66.14         71.95         2.15 o
  -8   5   5         53.30         55.92         1.87 o
  -7   5   5         34.81         30.18         1.72 o
  -6   5   5        162.75        152.98         3.27 o
  -5   5   5         27.17         28.90         1.03 o
  -4   5   5        339.76        357.31         3.13 o
  -3   5   5          0.04          2.76         0.31 o
  -2   5   5        717.71        806.57         6.58 o
  -1   5   5       1348.80       1406.58         9.87 o
   0   5   5       1586.84       1884.58        12.28 o
   1   5   5          3.41          2.18         0.35 o
   2   5   5        207.88        218.79         2.75 o
   3   5   5        140.56        127.25         2.19 o
   4   5   5        207.83        183.43         3.04 o
   5   5   5         58.40         60.01         1.74 o
   6   5   5          1.60         -0.51         0.51 o
   7   5   5          4.86          4.55         1.31 o
   8   5   5          8.16          8.13         2.17 o
   9   5   5          5.61          7.42         2.32 o
 -10   6   5          2.05          2.01         1.64 o
  -9   6   5         71.43         84.61         4.37 o
  -8   6   5        102.77        106.09         2.65 o
  -7   6   5          1.52          0.20         0.71 o
  -6   6   5         23.04         21.08         1.45 o
  -5   6   5          0.26         -0.23         0.51 o
  -4   6   5        127.87        142.41         1.58 o
  -3   6   5         30.54         38.46         0.73 o
  -2   6   5        450.01        530.04         5.01 o
  -1   6   5        316.51        276.95         2.63 o
   0   6   5        278.16        308.54         2.64 o
   1   6   5         21.25         23.86         0.66 o
   2   6   5        334.71        410.31         3.51 o
   3   6   5        206.40        202.94         4.05 o
   4   6   5         90.67         89.82         3.87 o
   5   6   5          0.10         -0.07         0.60 o
   6   6   5          1.75          0.67         0.52 o
   7   6   5          8.90         10.73         1.55 o
   8   6   5          0.57          0.03         1.26 o
 -10   7   5         25.90         25.99         1.70 o
  -9   7   5         11.79         14.28         1.24 o
  -8   7   5         22.73         23.94         2.61 o
  -7   7   5         25.82         30.16         1.57 o
  -6   7   5        109.08        119.78         3.41 o
  -5   7   5         33.95         41.05         1.21 o
  -4   7   5          7.54          6.17         0.87 o
  -3   7   5         77.15         68.88         1.24 o
  -2   7   5         44.49         38.87         1.00 o
  -1   7   5         82.64         87.46         1.83 o
   0   7   5          1.60          3.67         0.39 o
   1   7   5        397.28        379.77         3.16 o
   2   7   5         27.54         27.86         1.30 o
   3   7   5         61.14         62.59         2.98 o
   4   7   5         13.84         14.45         1.80 o
   5   7   5          2.96          3.24         0.82 o
   6   7   5          4.96          3.17         0.73 o
   7   7   5          0.21         -0.72         1.45 o
   8   7   5          2.97          4.06         1.71 o
 -10   8   5          0.11          0.92         1.02 o
  -9   8   5         15.31         11.91         1.26 o
  -8   8   5         26.95         24.77         2.04 o
  -7   8   5         13.30         15.77         1.61 o
  -6   8   5          8.59          6.22         1.25 o
  -5   8   5         29.63         28.65         0.81 o
  -4   8   5        314.80        286.14         3.25 o
  -3   8   5          0.18          0.42         0.56 o
  -2   8   5         51.94         51.85         1.11 o
  -1   8   5          2.73          4.17         0.53 o
   0   8   5         63.25         61.44         1.78 o
   1   8   5          4.91          8.66         0.95 o
   2   8   5        153.34        142.26         2.44 o
   3   8   5          5.82          6.54         1.04 o
   4   8   5         33.68         37.75         2.56 o
   5   8   5          1.70          1.05         0.79 o
   6   8   5          2.87          0.95         0.86 o
   7   8   5          0.15          1.31         1.39 o
 -10   9   5          8.43          9.94         2.33 o
  -9   9   5          0.68         -0.89         1.04 o
  -8   9   5          0.17         -0.55         1.55 o
  -7   9   5         35.91         42.82         3.16 o
  -6   9   5         86.82         81.14         2.41 o
  -5   9   5         92.55         97.69         2.81 o
  -4   9   5         37.65         44.64         1.68 o
  -3   9   5        164.50        152.53         2.51 o
  -2   9   5          4.93         -0.10         0.57 o
  -1   9   5         48.08         52.24         1.42 o
   0   9   5        174.57        179.32         2.30 o
   1   9   5         17.16         11.20         0.80 o
   2   9   5         31.84         27.16         1.28 o
   3   9   5         28.23         25.01         3.41 o
   4   9   5          5.13          6.52         1.63 o
   5   9   5          8.41          8.06         1.23 o
   6   9   5          8.06          8.42         1.40 o
   7   9   5         18.96         21.23         2.45 o
  -9  10   5          1.49          2.76         1.27 o
  -8  10   5         24.41         29.82         1.91 o
  -7  10   5         15.76         19.50         1.50 o
  -6  10   5         27.92         24.33         1.87 o
  -5  10   5          3.35          5.81         0.98 o
  -4  10   5         13.96         10.70         0.94 o
  -3  10   5        397.93        407.65         4.61 o
  -2  10   5         29.57         38.23         1.38 o
  -1  10   5        298.00        303.68         3.92 o
   0  10   5         29.50         36.93         1.40 o
   1  10   5         37.17         36.15         1.34 o
   2  10   5          7.25          5.21         0.88 o
   3  10   5        115.11        126.49         3.15 o
   4  10   5          0.31          0.51         0.94 o
   5  10   5          0.14         -0.80         0.86 o
   6  10   5          1.59          0.73         1.07 o
  -9  11   5          0.25          0.88         0.99 o
  -8  11   5         10.39         11.87         3.09 o
  -7  11   5          1.18          1.02         0.90 o
  -6  11   5          0.51          0.47         0.88 o
  -5  11   5          0.17          0.49         0.69 o
  -4  11   5         10.47          8.07         0.95 o
  -3  11   5         11.98          7.78         0.97 o
  -2  11   5         74.51         65.73         1.59 o
  -1  11   5          0.00          0.62         0.75 o
   0  11   5          0.11         -0.17         0.64 o
   1  11   5         87.20        104.94         3.61 o
   2  11   5         29.86         31.44         1.77 o
   3  11   5         49.73         50.14         2.82 o
   4  11   5         57.31         53.74         3.54 o
   5  11   5         14.26         16.43         1.71 o
  -8  12   5         16.08         17.61         1.73 o
  -7  12   5          4.38          5.25         1.68 o
  -6  12   5          2.71          3.77         1.16 o
  -5  12   5         13.85         12.08         1.13 o
  -4  12   5         77.93         73.56         2.10 o
  -3  12   5          1.27          1.77         0.85 o
  -2  12   5          1.19          1.12         0.66 o
  -1  12   5          2.26          5.22         1.14 o
   0  12   5         12.20         14.15         1.07 o
   1  12   5          3.87          3.27         1.11 o
   2  12   5          0.01         -2.32         2.32 o
   3  12   5          0.70         -0.77         1.31 o
   4  12   5          0.76          1.32         1.39 o
   5  12   5         10.51         14.32         1.95 o
  -8  13   5          2.36          4.07         1.42 o
  -7  13   5          4.93          7.16         2.05 o
  -6  13   5          1.02          1.29         1.04 o
  -5  13   5          1.27          1.73         0.74 o
  -4  13   5         33.35         37.95         1.99 o
  -3  13   5         28.42         35.74         1.76 o
  -2  13   5          0.03         -0.66         0.66 o
  -1  13   5          0.14         -0.63         0.78 o
   0  13   5          0.12         -0.28         0.75 o
   1  13   5          2.49          3.70         1.50 o
   2  13   5          6.69          7.28         1.63 o
   3  13   5         25.39         27.36         2.94 o
   4  13   5          6.57          6.46         1.71 o
  -7  14   5          2.75          2.31         1.31 o
  -6  14   5          4.16          3.96         1.36 o
  -5  14   5         32.25         27.75         1.57 o
  -4  14   5          0.14          1.67         0.95 o
  -3  14   5          0.01         -0.86         0.86 o
  -2  14   5          0.93          1.04         0.91 o
  -1  14   5          0.05          0.06         0.89 o
   0  14   5          7.94          7.77         1.24 o
   1  14   5          6.55          4.62         1.30 o
   2  14   5          0.01         -1.86         1.86 o
   3  14   5         12.04         14.93         3.10 o
  -6  15   5          0.96          2.85         1.99 o
  -5  15   5          8.20          8.43         1.26 o
  -4  15   5          2.37          1.15         1.28 o
  -3  15   5         31.81         27.67         1.89 o
  -2  15   5          3.19          1.78         1.04 o
  -1  15   5          9.24          8.34         1.27 o
   0  15   5          0.00          0.54         1.00 o
   1  15   5          0.22         -0.06         1.16 o
  -4  16   5         19.03         23.81         2.28 o
  -3  16   5         20.60         22.44         2.50 o
  -2  16   5          0.01          1.32         1.08 o
  -1  16   5          0.06          0.23         1.51 o
  -1 -16   6          3.23          5.26         2.48 o
   0 -16   6         13.64         14.19         1.70 o
   1 -16   6          0.22         -0.77         0.96 o
   2 -16   6          1.12          1.66         1.32 o
   3 -16   6          0.00         -0.97         0.97 o
   4 -16   6          4.14          7.62         1.42 o
  -2 -15   6          1.22         -0.72         1.22 o
  -1 -15   6          0.35          0.50         1.16 o
   0 -15   6          9.03         10.26         1.70 o
   1 -15   6          0.00         -0.70         1.08 o
   2 -15   6          0.55          1.98         0.97 o
   3 -15   6          2.66          1.96         0.99 o
   4 -15   6         12.86         17.01         1.48 o
   5 -15   6          0.92          1.19         0.87 o
   6 -15   6          6.79          5.47         1.43 o
  -4 -14   6          9.94         13.98         1.56 o
  -3 -14   6         13.75         17.43         1.89 o
  -2 -14   6         11.46         10.07         1.39 o
  -1 -14   6          1.16         -0.80         0.89 o
   0 -14   6          0.27         -0.65         0.91 o
   1 -14   6          3.20          2.25         1.28 o
   2 -14   6          0.36          1.62         0.76 o
   3 -14   6          0.69          0.84         1.00 o
   4 -14   6          0.81         -0.65         0.93 o
   5 -14   6          2.30          2.07         0.70 o
   6 -14   6          4.59          2.93         1.31 o
   7 -14   6          2.35          0.80         2.01 o
  -5 -13   6          1.04         -1.25         1.25 o
  -4 -13   6         15.54         14.95         1.53 o
  -3 -13   6         29.58         38.71         2.50 o
  -2 -13   6          8.41          9.43         1.33 o
  -1 -13   6          0.16         -0.07         0.68 o
   0 -13   6          0.10          0.02         0.91 o
   1 -13   6         77.61         89.97         5.28 o
   2 -13   6          8.01         10.67         1.03 o
   3 -13   6          0.03          0.67         0.86 o
   4 -13   6          0.80          0.96         0.82 o
   5 -13   6          5.46          6.05         0.70 o
   6 -13   6          0.07         -0.06         1.48 o
   7 -13   6          1.42          0.28         1.19 o
  -5 -12   6         11.59         12.72         1.30 o
  -4 -12   6          3.47          5.25         1.07 o
  -3 -12   6          4.97          4.68         1.04 o
  -2 -12   6          0.02         -0.92         0.92 o
  -1 -12   6         13.61         18.99         1.21 o
   0 -12   6         37.03         35.89         2.08 o
   1 -12   6          2.71          6.16         0.85 o
   2 -12   6          0.03          0.04         0.64 o
   3 -12   6         51.77         59.28         1.87 o
   4 -12   6         55.00         50.76         1.62 o
   5 -12   6          4.19          4.96         0.71 o
   6 -12   6          8.62          4.98         1.02 o
   7 -12   6         11.62         15.13         1.34 o
   8 -12   6          4.61          2.41         1.26 o
  -6 -11   6          5.83          5.06         1.11 o
  -5 -11   6          3.70          3.06         0.89 o
  -4 -11   6          4.71          2.73         1.11 o
  -3 -11   6          8.53          8.60         1.04 o
  -2 -11   6         36.36         37.27         1.62 o
  -1 -11   6         31.67         36.17         1.91 o
   0 -11   6          0.53          1.24         0.72 o
   1 -11   6         96.27        100.53         1.96 o
   2 -11   6         43.83         50.94         2.27 o
   3 -11   6         18.22         27.29         1.21 o
   4 -11   6          7.03          6.37         0.81 o
   5 -11   6          3.66          2.21         0.56 o
   6 -11   6          7.08          6.89         0.94 o
   7 -11   6          0.12         -0.05         0.86 o
   8 -11   6          0.01         -0.44         1.57 o
  -7 -10   6          0.06          0.62         0.90 o
  -6 -10   6          1.30          4.01         1.12 o
  -5 -10   6         10.40          6.26         0.91 o
  -4 -10   6         93.57         96.25         2.45 o
  -3 -10   6         71.51         65.00         1.90 o
  -2 -10   6          7.16          9.14         0.78 o
  -1 -10   6        129.03        131.45         2.56 o
   0 -10   6        241.60        234.55         3.35 o
   1 -10   6         72.17         70.03         1.76 o
   2 -10   6        436.86        443.33         4.96 o
   3 -10   6         33.19         28.48         1.48 o
   4 -10   6         24.50         33.06         1.11 o
   5 -10   6          3.08          1.74         0.74 o
   6 -10   6          3.54          6.35         0.87 o
   7 -10   6          9.14         11.85         1.17 o
   8 -10   6          2.56          3.70         1.38 o
   9 -10   6         12.02         12.79         1.73 o
  -7  -9   6          2.02          0.94         0.80 o
  -6  -9   6         90.59         93.42         2.31 o
  -5  -9   6          0.04         -0.33         0.83 o
  -4  -9   6         36.20         30.74         1.42 o
  -3  -9   6         56.29         28.68         1.40 o
  -2  -9   6          1.31          0.43         0.56 o
  -1  -9   6          0.43          2.19         0.55 o
   0  -9   6         14.09         11.02         0.76 o
   1  -9   6       1862.68       1784.80        13.57 o
   2  -9   6        124.85        128.49         3.13 o
   3  -9   6       1312.76       1235.24        10.70 o
   4  -9   6         62.42         65.75         1.53 o
   5  -9   6          8.62         10.93         0.94 o
   6  -9   6          9.05          7.72         1.09 o
   7  -9   6          0.31          0.51         0.90 o
   8  -9   6         11.78         14.67         1.55 o
   9  -9   6          6.86          8.57         2.17 o
  -8  -8   6          7.27          6.46         1.47 o
  -7  -8   6          7.83          8.54         1.00 o
  -6  -8   6          4.58          6.53         0.79 o
  -5  -8   6        135.40        117.16         3.99 o
  -4  -8   6         94.66         64.21         1.47 o
  -3  -8   6          4.24          0.90         0.60 o
  -2  -8   6         62.51         55.60         1.50 o
  -1  -8   6         63.21         56.30         1.19 o
   0  -8   6        196.76        205.83         2.34 o
   1  -8   6       1153.60       1104.07         8.75 o
   2  -8   6          9.50         10.79         0.82 o
   3  -8   6        508.25        503.08         4.72 o
   4  -8   6          4.74          0.90         0.59 o
   5  -8   6        164.76        175.00         2.85 o
   6  -8   6        185.31        154.35         3.85 o
   7  -8   6          1.29          3.67         1.11 o
   8  -8   6         11.88         16.54         2.79 o
   9  -8   6          1.58          0.50         0.90 o
  -8  -7   6          1.71          1.91         1.40 o
  -7  -7   6          5.34          5.12         0.85 o
  -6  -7   6          8.72          9.15         0.76 o
  -5  -7   6         36.94         36.24         1.77 o
  -4  -7   6         33.26         31.22         1.24 o
  -3  -7   6          2.41          5.02         0.65 o
  -2  -7   6        335.88        368.01         3.89 o
  -1  -7   6          5.57          8.84         0.57 o
   0  -7   6         48.29         53.81         1.02 o
   1  -7   6        270.68        235.82         2.80 o
   2  -7   6          2.54          3.15         0.46 o
   3  -7   6         92.78         94.31         1.64 o
   4  -7   6        563.87        512.61         4.15 o
   5  -7   6        150.21        135.79         2.52 o
   6  -7   6          0.15         -0.12         0.54 o
   7  -7   6         11.72          9.80         1.15 o
   8  -7   6         86.77         80.35         2.59 o
   9  -7   6          4.38          2.86         1.01 o
  10  -7   6          1.98          2.48         1.39 o
  -9  -6   6          0.29          1.44         1.58 o
  -8  -6   6          2.90          2.94         1.04 o
  -7  -6   6         22.02         26.15         1.66 o
  -6  -6   6          0.03         -0.44         0.44 o
  -5  -6   6          0.01          0.12         0.53 o
  -4  -6   6         21.29         21.45         0.97 o
  -3  -6   6         10.97         10.94         0.60 o
  -2  -6   6        238.18        240.30         2.55 o
  -1  -6   6         10.42         15.21         0.75 o
   0  -6   6        575.75        505.14         4.49 o
   1  -6   6         93.80        102.66         1.51 o
   2  -6   6        677.90        615.74         5.15 o
   3  -6   6        178.94        179.48         1.84 o
   4  -6   6        114.51        125.15         1.49 o
   5  -6   6        121.06        134.31         2.06 o
   6  -6   6         94.49        109.93         2.14 o
   7  -6   6         69.58         60.35         1.95 o
   8  -6   6         27.53         29.62         1.81 o
   9  -6   6         44.19         43.58         2.03 o
  10  -6   6         26.58         31.60         3.07 o
  -9  -5   6         11.03         12.77         1.44 o
  -8  -5   6          5.25          4.99         1.23 o
  -7  -5   6         20.41         19.63         1.58 o
  -6  -5   6         90.97         88.72         1.65 o
  -5  -5   6         66.83         65.60         1.74 o
  -4  -5   6        152.85        152.33         2.67 o
  -3  -5   6          4.90          1.55         0.39 o
  -2  -5   6         31.59         32.97         0.84 o
  -1  -5   6         22.93         20.04         0.86 o
   0  -5   6        239.04        213.51         2.34 o
   1  -5   6       1469.57       1481.55        10.26 o
   2  -5   6        311.72        312.02         3.44 o
   3  -5   6        328.34        297.24         2.44 o
   4  -5   6          3.98          4.54         0.55 o
   5  -5   6        131.42        123.70         2.00 o
   6  -5   6         23.51         27.87         1.65 o
   7  -5   6          5.72          8.08         1.26 o
   8  -5   6         14.94         15.03         1.35 o
   9  -5   6         15.44         15.28         1.41 o
  10  -5   6          4.17          6.68         1.15 o
  -9  -4   6          4.42          5.48         1.20 o
  -8  -4   6          3.29          1.63         1.23 o
  -7  -4   6         63.40         67.69         3.02 o
  -6  -4   6         62.56         67.71         1.38 o
  -5  -4   6         76.25         73.78         2.13 o
  -4  -4   6          1.28          0.85         0.35 o
  -3  -4   6         38.12         40.77         1.01 o
  -2  -4   6          7.27          7.09         0.56 o
  -1  -4   6        112.22         80.92         1.13 o
   0  -4   6        504.92        583.48         4.69 o
   1  -4   6         67.83         46.21         0.98 o
   2  -4   6          1.56          0.66         0.28 o
   3  -4   6          5.43          5.90         0.32 o
   4  -4   6         10.20         10.36         0.72 o
   5  -4   6         13.27         10.99         0.80 o
   6  -4   6        497.47        462.37         7.22 o
   7  -4   6          0.50          0.43         0.80 o
   8  -4   6         13.49         12.11         1.13 o
   9  -4   6          1.97          1.39         0.85 o
  10  -4   6          0.49         -0.09         1.70 o
 -10  -3   6          0.15         -0.19         1.72 o
  -9  -3   6          0.04          0.89         1.00 o
  -8  -3   6          9.19         14.61         1.27 o
  -7  -3   6          0.55          0.15         0.64 o
  -6  -3   6        395.92        367.34         4.40 o
  -5  -3   6          0.10          0.96         0.40 o
  -4  -3   6         67.55         62.07         1.33 o
  -3  -3   6          0.05          0.40         0.35 o
  -2  -3   6          1.34          2.87         0.38 o
  -1  -3   6         28.80         35.44         0.76 o
   0  -3   6        464.21        456.39         4.47 o
   1  -3   6         39.88         61.54         1.17 o
   2  -3   6       2840.88       3103.50        19.17 o
   3  -3   6         59.06         48.90         1.32 o
   4  -3   6         87.48         90.64         1.48 o
   5  -3   6        632.05        577.43         6.96 o
   6  -3   6        485.02        475.07         7.22 o
   7  -3   6         31.97         29.65         2.79 o
   8  -3   6          0.21          0.12         1.08 o
   9  -3   6          2.87          3.72         0.87 o
  10  -3   6          0.27          3.53         1.13 o
 -10  -2   6          1.44          3.14         1.45 o
  -9  -2   6         13.14         14.93         1.55 o
  -8  -2   6          3.02          2.05         1.21 o
  -7  -2   6         39.98         34.75         2.43 o
  -6  -2   6       1086.19        994.95        15.21 o
  -5  -2   6        877.78        849.33         6.26 o
  -4  -2   6         59.03         71.40         1.19 o
  -3  -2   6          0.51          0.10         0.22 o
  -2  -2   6        633.65        619.01         4.65 o
  -1  -2   6        400.56        372.09         3.04 o
   0  -2   6       3308.87       3506.28        23.33 o
   1  -2   6       5058.02       5766.41        54.87 o
   2  -2   6         51.34         62.50         0.97 o
   3  -2   6       1164.71       1204.04         8.40 o
   4  -2   6        630.38        626.89         5.81 o
   5  -2   6        304.18        278.15         4.84 o
   6  -2   6         47.77         52.85         2.32 o
   7  -2   6         18.96         24.22         2.17 o
   8  -2   6          2.76          1.89         1.08 o
   9  -2   6          0.89          1.34         1.70 o
  10  -2   6          0.59         -0.22         0.85 o
 -10  -1   6          0.12         -0.04         1.00 o
  -9  -1   6          0.00         -0.24         0.73 o
  -8  -1   6          0.01         -0.11         0.67 o
  -7  -1   6        223.49        214.41         4.30 o
  -6  -1   6        137.45        144.46         3.03 o
  -5  -1   6        609.72        601.74         4.55 o
  -4  -1   6        252.85        220.70         2.07 o
  -3  -1   6        170.64        149.40         1.43 o
  -2  -1   6        117.18        146.61         1.69 o
  -1  -1   6       2055.48       2307.82        15.27 o
   0  -1   6          2.29          3.78         0.47 o
   1  -1   6        423.52        502.67         3.72 o
   2  -1   6        161.65        146.16         1.53 o
   3  -1   6        929.38        964.79         7.55 o
   4  -1   6        105.25        111.11         1.44 o
   5  -1   6         43.78         39.05         1.71 o
   6  -1   6        172.35        160.16         6.50 o
   7  -1   6          2.17          0.44         2.01 o
   8  -1   6          2.26          1.55         0.83 o
   9  -1   6          0.46         -0.34         1.08 o
  10  -1   6         11.10         13.42         4.65 o
 -10   0   6          2.03          4.77         0.99 o
  -9   0   6         36.71         41.25         2.05 o
  -8   0   6          1.63          1.33         0.77 o
  -7   0   6        103.03         89.10         2.80 o
  -6   0   6        474.61        499.63         6.22 o
  -5   0   6         33.29         33.44         1.27 o
  -4   0   6         80.96         83.82         1.48 o
  -3   0   6        245.69        265.87         2.20 o
  -2   0   6       1839.70       1918.66        12.85 o
  -1   0   6        723.49        654.92         5.23 o
   0   0   6        318.53        346.01         2.91 o
   1   0   6       2322.45       2370.53        19.31 o
   2   0   6        199.84        187.68         2.23 o
   3   0   6         29.22         31.73         0.83 o
   4   0   6         14.31         18.08         0.63 o
   5   0   6         46.48         45.32         1.78 o
   6   0   6        362.75        349.14         6.03 o
   7   0   6         29.97         26.85         3.72 o
   8   0   6          7.50          5.79         1.18 o
   9   0   6          9.73          8.81         3.41 o
  10   0   6          1.52         -1.08         1.08 o
 -10   1   6          0.27         -0.23         0.76 o
  -9   1   6          8.24          9.97         1.33 o
  -8   1   6         20.80         22.91         1.46 o
  -7   1   6         19.20         14.46         1.05 o
  -6   1   6        418.59        431.50         4.43 o
  -5   1   6         88.40         76.66         1.49 o
  -4   1   6          1.59          0.27         0.24 o
  -3   1   6          9.99         11.54         0.52 o
  -2   1   6        163.57        153.18         1.67 o
  -1   1   6        175.26        151.07         1.54 o
   1   1   6        490.71        480.54         4.61 o
   3   1   6        123.13         96.93         1.74 o
   4   1   6         36.88         30.14         0.89 o
   5   1   6        515.38        504.41         7.72 o
   6   1   6         24.01         21.56         1.55 o
   7   1   6          5.07          6.32         1.55 o
   8   1   6          8.98          9.48         1.39 o
   9   1   6          0.04         -1.03         1.03 o
 -10   2   6         31.62         32.73         2.97 o
  -9   2   6         16.22         14.85         1.66 o
  -8   2   6          5.51          5.06         0.73 o
  -7   2   6        281.15        298.11         3.81 o
  -6   2   6          2.86          0.32         0.73 o
  -5   2   6         38.66         36.76         1.31 o
  -4   2   6         10.59          7.63         0.76 o
  -3   2   6         18.65         33.64         0.76 o
  -2   2   6        293.39        459.46         3.98 o
  -1   2   6          7.10          4.49         0.35 o
   0   2   6       1001.65        965.87         9.12 o
   1   2   6        267.39        380.40         4.23 o
   2   2   6         73.27         96.58         1.61 o
   3   2   6         82.68         57.69         1.17 o
   4   2   6         34.28         21.17         0.90 o
   5   2   6         21.08         14.33         0.59 o
   6   2   6          0.09          0.31         0.80 o
   7   2   6          0.04         -0.21         0.83 o
   8   2   6          1.78          2.20         1.08 o
   9   2   6          2.16          4.41         1.31 o
 -10   3   6          0.04          0.76         0.78 o
  -9   3   6         34.54         35.67         1.46 o
  -8   3   6          1.19         -0.42         0.64 o
  -7   3   6        203.40        190.22         4.54 o
  -6   3   6          2.24          1.61         0.52 o
  -5   3   6        176.35        161.07         2.77 o
  -4   3   6        150.43        204.37         2.09 o
  -3   3   6         49.03         59.77         1.11 o
  -2   3   6        599.47        680.16         5.66 o
  -1   3   6       1569.57       1610.85        10.96 o
   0   3   6        575.08        801.49         5.36 o
   1   3   6        400.28        392.79         3.53 o
   2   3   6        363.67        283.28         3.25 o
   3   3   6        622.40        694.58         7.66 o
   4   3   6          0.10         -0.45         0.48 o
   5   3   6         15.19         21.37         1.07 o
   6   3   6         76.14         55.65         2.94 o
   7   3   6          4.48          3.67         1.03 o
   8   3   6         18.08         16.73         1.86 o
   9   3   6         23.73         33.76         3.10 o
 -10   4   6          0.01          0.36         0.93 o
  -9   4   6         48.61         46.95         1.87 o
  -8   4   6         23.07         23.07         1.38 o
  -7   4   6         11.42         10.04         0.98 o
  -6   4   6         38.38         45.41         1.54 o
  -5   4   6          9.53          7.95         0.82 o
  -4   4   6         46.42         56.62         1.14 o
  -3   4   6         42.67         25.82         1.06 o
  -2   4   6       5778.94       6697.05        49.63 o
  -1   4   6       1476.29       1608.58        11.53 o
   0   4   6         36.07         30.35         1.08 o
   1   4   6         57.53         78.63         1.62 o
   2   4   6         80.93         78.47         1.25 o
   3   4   6          1.10          1.28         0.67 o
   4   4   6          8.48          9.95         1.11 o
   5   4   6         25.57         26.50         2.08 o
   6   4   6         75.89         60.43         2.52 o
   7   4   6          0.56          0.68         2.63 o
   8   4   6          1.46          2.98         1.31 o
   9   4   6         14.27         20.70         2.11 o
 -10   5   6          9.81          9.90         1.12 o
  -9   5   6         11.36          7.87         1.06 o
  -8   5   6         13.70         11.67         1.56 o
  -7   5   6          7.05         10.31         1.09 o
  -6   5   6        139.63        139.50         2.77 o
  -5   5   6          0.84          2.13         0.79 o
  -4   5   6         78.05         89.66         1.43 o
  -3   5   6        109.10        105.87         1.26 o
  -2   5   6       3050.67       3223.38        21.40 o
  -1   5   6       1384.50       1592.57        10.35 o
   0   5   6          0.11          2.90         0.37 o
   1   5   6         54.52         43.82         0.89 o
   2   5   6         27.76         25.99         0.84 o
   3   5   6         77.73         80.63         2.17 o
   4   5   6         17.65         16.10         1.17 o
   5   5   6         96.27         96.59         2.59 o
   6   5   6         17.50         18.38         1.02 o
   7   5   6          5.16          7.89         1.71 o
   8   5   6          0.48          1.32         1.26 o
 -10   6   6          0.42          1.03         0.78 o
  -9   6   6         13.74         13.06         2.06 o
  -8   6   6          0.00          0.00         0.80 o
  -7   6   6         14.17         14.00         1.16 o
  -6   6   6          0.00         -0.51         0.51 o
  -5   6   6         11.80         12.62         1.04 o
  -4   6   6         12.64         14.80         0.70 o
  -3   6   6         12.88         14.56         0.71 o
  -2   6   6         62.69         57.25         1.04 o
  -1   6   6         53.60         60.14         1.19 o
   0   6   6          8.96          9.96         0.63 o
   1   6   6        218.87        248.68         2.78 o
   2   6   6        139.29        121.82         2.12 o
   3   6   6          5.82          8.76         0.86 o
   4   6   6         46.94         50.00         1.72 o
   5   6   6         13.23         12.66         1.36 o
   6   6   6          2.52          3.31         0.98 o
   7   6   6          1.31          1.30         2.32 o
   8   6   6          0.73          1.77         1.49 o
 -10   7   6          6.23          7.53         1.29 o
  -9   7   6          4.11          3.53         0.99 o
  -8   7   6         29.15         28.77         3.44 o
  -7   7   6          8.87          6.94         1.43 o
  -6   7   6         42.14         41.43         1.84 o
  -5   7   6        160.45        150.29         1.99 o
  -4   7   6         25.99         22.51         0.98 o
  -3   7   6         67.39         58.33         1.40 o
  -2   7   6        135.85        116.35         1.74 o
  -1   7   6          4.34          9.19         0.59 o
   0   7   6         38.78         38.98         0.97 o
   1   7   6          2.42          3.32         0.47 o
   2   7   6        128.81        129.59         2.22 o
   3   7   6          0.61         -0.58         0.58 o
   4   7   6          0.92         -0.04         0.94 o
   5   7   6          0.22          0.21         0.82 o
   6   7   6          1.61          0.49         1.20 o
   7   7   6          1.94          2.65         1.49 o
 -10   8   6         27.34         29.04         1.90 o
  -9   8   6          0.70          0.81         0.96 o
  -8   8   6         37.85         40.19         2.18 o
  -7   8   6         10.68          9.67         1.70 o
  -6   8   6          0.01         -0.09         0.72 o
  -5   8   6          3.46          2.88         0.54 o
  -4   8   6          8.21          6.60         0.66 o
  -3   8   6         81.33         81.84         1.66 o
  -2   8   6        186.29        175.58         2.31 o
  -1   8   6        111.01        109.23         2.87 o
   0   8   6          0.32         -0.33         0.45 o
   1   8   6         22.16         21.39         0.87 o
   2   8   6         55.29         47.55         1.59 o
   3   8   6         35.22         22.56         1.88 o
   4   8   6          2.53          1.93         0.86 o
   5   8   6          7.98          5.65         1.04 o
   6   8   6          0.96          2.03         1.13 o
   7   8   6          0.01          0.10         1.78 o
 -10   9   6          0.60          1.39         1.28 o
  -9   9   6         16.66         18.75         1.93 o
  -8   9   6          1.74          1.94         2.32 o
  -7   9   6         11.93         11.24         1.27 o
  -6   9   6         26.77         22.42         1.71 o
  -5   9   6         26.69         25.54         1.11 o
  -4   9   6          2.25          2.07         0.70 o
  -3   9   6         32.78         32.74         1.04 o
  -2   9   6          3.85          3.08         0.68 o
  -1   9   6          2.96          1.34         0.54 o
   0   9   6          0.11         -0.51         0.51 o
   1   9   6         11.35         10.27         1.13 o
   2   9   6          1.34         -1.05         1.05 o
   3   9   6         18.40         22.22         1.52 o
   4   9   6         82.92         94.61         2.85 o
   5   9   6         19.50         20.92         1.54 o
   6   9   6          1.97          1.36         1.23 o
  -9  10   6          1.87          2.68         1.43 o
  -8  10   6          0.36          0.48         1.14 o
  -7  10   6         22.75         26.47         1.82 o
  -6  10   6          0.28          1.17         0.82 o
  -5  10   6         10.57          7.91         0.80 o
  -4  10   6        230.80        227.92         5.10 o
  -3  10   6         23.61         21.22         1.09 o
  -2  10   6          9.49         10.33         1.00 o
  -1  10   6          9.54         13.60         0.88 o
   0  10   6          8.83          6.76         0.88 o
   1  10   6         50.90         46.73         1.94 o
   2  10   6          5.38          2.97         2.94 o
   3  10   6        240.21        237.84         4.45 o
   4  10   6          6.34          5.10         1.30 o
   5  10   6          8.74          8.48         1.43 o
   6  10   6          8.73          9.40         2.46 o
  -9  11   6          6.55          4.01         1.98 o
  -8  11   6          0.19         -1.03         1.73 o
  -7  11   6          0.02         -0.11         1.33 o
  -6  11   6          3.96          4.29         1.52 o
  -5  11   6        107.23        108.10         3.44 o
  -4  11   6          2.84          1.66         0.72 o
  -3  11   6          5.01          6.00         0.77 o
  -2  11   6         26.82         20.57         1.32 o
  -1  11   6         13.54         11.46         1.34 o
   0  11   6         15.02         20.48         1.39 o
   1  11   6         23.08         25.00         1.41 o
   2  11   6         86.72         85.10         3.39 o
   3  11   6        343.39        327.25        17.19 o
   4  11   6          0.37          0.83         1.04 o
   5  11   6          0.05          0.82         1.04 o
  -8  12   6         27.29         21.26         2.24 o
  -7  12   6          0.06         -1.37         1.37 o
  -6  12   6          2.25          3.31         1.18 o
  -5  12   6         51.52         64.53         3.22 o
  -4  12   6          6.23          5.60         0.91 o
  -3  12   6          0.02         -0.08         0.72 o
  -2  12   6          0.39          0.52         0.60 o
  -1  12   6          6.14          2.87         0.97 o
   0  12   6         12.24         10.82         1.21 o
   1  12   6          5.36          3.57         1.12 o
   2  12   6         65.32         69.03         6.81 o
   3  12   6          5.44          5.28         1.55 o
   4  12   6         10.80         10.78         2.07 o
  -8  13   6         15.81         15.30         1.93 o
  -7  13   6          0.18         -1.28         1.28 o
  -6  13   6          0.23         -0.99         1.00 o
  -5  13   6          0.84          1.21         0.93 o
  -4  13   6         12.26         13.13         1.28 o
  -3  13   6          0.89          0.50         0.90 o
  -2  13   6          1.94          3.84         0.88 o
  -1  13   6          3.45          2.07         1.12 o
   0  13   6          5.29          4.77         1.56 o
   1  13   6          7.16          5.50         2.26 o
   2  13   6          0.50         -0.70         1.26 o
   3  13   6          0.97          2.30         2.23 o
  -7  14   6          0.02         -1.47         1.47 o
  -6  14   6          0.21          0.98         0.54 o
  -5  14   6          0.64          3.03         0.94 o
  -4  14   6         16.69         15.81         1.32 o
  -3  14   6          3.90          1.98         1.37 o
  -2  14   6          1.71          0.21         1.01 o
  -1  14   6          0.04          1.01         0.85 o
   0  14   6          1.27         -0.24         1.27 o
   1  14   6          7.00          6.24         2.32 o
   2  14   6          1.13          3.29         2.32 o
  -5  15   6          0.65          0.54         0.88 o
  -4  15   6          0.52         -1.05         1.11 o
  -3  15   6          0.47          1.69         1.29 o
  -2  15   6          0.06          0.45         1.20 o
  -1  15   6          1.64         -0.11         1.12 o
   0  15   6          0.67         -1.18         1.18 o
   1  15   6          3.42          1.26         2.94 o
   0 -16   7          8.19          9.92         1.74 o
   1 -16   7          4.52          0.30         1.13 o
   2 -16   7          1.40          1.76         1.30 o
   3 -16   7          0.78         -0.91         0.91 o
  -2 -15   7          2.37          0.06         1.02 o
  -1 -15   7          7.83          7.47         1.31 o
   0 -15   7         30.64         29.07         1.80 o
   1 -15   7         14.61         16.97         1.67 o
   2 -15   7          3.66          1.99         1.00 o
   3 -15   7          0.01         -0.85         0.85 o
   4 -15   7          0.22         -0.86         0.86 o
   5 -15   7         17.48         12.56         1.25 o
  -3 -14   7         23.52         23.42         2.40 o
  -2 -14   7          3.69          1.96         1.27 o
  -1 -14   7         14.74         13.94         1.43 o
   0 -14   7        103.78        127.81         2.90 o
   1 -14   7          0.32         -0.75         1.05 o
   2 -14   7          0.02          0.24         0.77 o
   3 -14   7         46.77         50.89         2.98 o
   4 -14   7          0.26          1.15         0.82 o
   5 -14   7          0.82         -0.25         0.76 o
   6 -14   7          6.93          9.06         1.52 o
  -4 -13   7          4.19          4.85         1.35 o
  -3 -13   7          0.37          0.82         1.18 o
  -2 -13   7          0.27          0.40         0.97 o
  -1 -13   7          5.60         10.39         1.35 o
   0 -13   7          2.07          2.07         0.95 o
   1 -13   7         28.03         24.17         1.60 o
   2 -13   7         31.46         30.88         1.91 o
   3 -13   7         26.05         30.85         1.57 o
   4 -13   7         28.17         33.58         1.52 o
   5 -13   7         48.97         54.35         2.83 o
   6 -13   7          5.18          3.52         1.31 o
   7 -13   7          3.11          4.62         1.70 o
  -5 -12   7          0.00         -0.74         0.91 o
  -4 -12   7         55.11         59.05         2.28 o
  -3 -12   7         11.73          9.06         1.40 o
  -2 -12   7         33.19         29.07         1.55 o
  -1 -12   7          2.04          1.79         0.75 o
   0 -12   7         10.80         10.22         1.04 o
   1 -12   7          1.37         -0.66         0.67 o
   2 -12   7         22.15         19.58         1.24 o
   3 -12   7         13.72         16.11         1.12 o
   4 -12   7        154.92        138.01         2.48 o
   5 -12   7          5.65          8.83         0.98 o
   6 -12   7          0.02         -1.07         1.07 o
   7 -12   7         18.65         21.88         2.28 o
   8 -12   7          3.71          2.85         1.27 o
  -6 -11   7          0.17         -0.49         1.06 o
  -5 -11   7         16.17         23.43         1.60 o
  -4 -11   7         63.01         71.30         2.23 o
  -3 -11   7         35.03         29.21         2.55 o
  -2 -11   7         20.96         27.28         2.24 o
  -1 -11   7          1.16          2.15         0.79 o
   0 -11   7         23.71         21.95         1.25 o
   1 -11   7          0.02         -0.15         0.60 o
   2 -11   7         15.32          9.78         1.08 o
   3 -11   7         66.99         58.38         1.76 o
   4 -11   7         15.00         14.00         0.96 o
   5 -11   7          7.62         12.72         0.71 o
   6 -11   7         13.89         14.23         1.32 o
   7 -11   7          7.64          5.01         1.98 o
   8 -11   7          4.16          8.05         1.55 o
  -7 -10   7          6.76          9.08         1.17 o
  -6 -10   7         34.00         39.41         1.88 o
  -5 -10   7         10.46         17.19         1.24 o
  -4 -10   7         10.39          9.88         1.27 o
  -2 -10   7        161.99        145.58         2.46 o
  -1 -10   7         10.68          8.25         0.90 o
   0 -10   7          0.02         -0.36         0.65 o
   1 -10   7         81.63         72.62         1.70 o
   2 -10   7         12.85         11.43         0.91 o
   3 -10   7         14.73         19.66         1.23 o
   4 -10   7        109.53         87.58         1.79 o
   5 -10   7         23.13         17.68         1.19 o
   6 -10   7          2.65          3.79         0.81 o
   7 -10   7          3.98          1.22         1.26 o
   8 -10   7          8.03         15.19         2.62 o
   9 -10   7          2.15          4.16         1.35 o
  -7  -9   7         23.16         33.17         1.67 o
  -6  -9   7          6.09          6.25         0.96 o
  -5  -9   7         45.52         54.50         2.54 o
  -4  -9   7         17.39         21.76         1.52 o
  -3  -9   7        666.81        605.14         6.36 o
  -2  -9   7         80.74         90.47         1.70 o
  -1  -9   7        107.53        106.82         2.00 o
   0  -9   7        197.68        195.76         3.02 o
   1  -9   7         50.50         51.67         1.53 o
   2  -9   7          0.08          0.77         0.66 o
   3  -9   7         25.10         27.13         1.53 o
   4  -9   7        140.51         99.82         2.67 o
   5  -9   7        184.76        151.81         2.89 o
   6  -9   7          9.54         12.17         1.10 o
   7  -9   7          0.55          1.81         0.82 o
   8  -9   7          1.04          2.01         1.18 o
   9  -9   7          5.56          7.05         2.32 o
  -8  -8   7          0.71          1.06         1.18 o
  -7  -8   7         43.18         45.67         1.74 o
  -6  -8   7          0.00          0.58         0.70 o
  -5  -8   7         46.11         52.33         1.74 o
  -4  -8   7        187.90        180.79         2.80 o
  -3  -8   7         48.45         35.35         1.67 o
  -2  -8   7          0.63          0.47         0.49 o
  -1  -8   7        288.34        266.47         2.77 o
   0  -8   7        527.31        546.64         5.13 o
   1  -8   7        209.35        178.06         2.39 o
   2  -8   7       1098.10       1059.89         8.74 o
   3  -8   7        131.84        128.38         2.20 o
   4  -8   7        188.47        145.65         2.32 o
   5  -8   7          4.19          0.73         0.59 o
   6  -8   7         13.21         11.89         1.16 o
   7  -8   7         43.93         51.28         2.38 o
   8  -8   7          0.27         -1.00         1.55 o
   9  -8   7          1.68          2.97         1.26 o
  -8  -7   7          6.64          4.09         1.23 o
  -7  -7   7         47.07         51.69         2.11 o
  -6  -7   7          0.19          0.58         0.57 o
  -5  -7   7          9.08          8.07         0.94 o
  -4  -7   7         35.89         26.98         1.22 o
  -3  -7   7         45.53         36.73         1.35 o
  -2  -7   7        123.99        133.01         2.45 o
  -1  -7   7         48.93         54.71         1.34 o
   0  -7   7        407.68        378.41         3.53 o
   1  -7   7        277.71        272.42         3.02 o
   2  -7   7        139.29        152.82         2.45 o
   3  -7   7         12.02         10.40         0.79 o
   4  -7   7        168.50        166.68         2.20 o
   5  -7   7         51.24         35.40         1.56 o
   6  -7   7          0.16          0.67         0.78 o
   7  -7   7          4.93          2.70         1.08 o
   8  -7   7         21.33         18.63         1.41 o
   9  -7   7          0.40         -0.79         0.79 o
  -9  -6   7          2.57          6.04         1.23 o
  -8  -6   7         36.05         40.18         4.18 o
  -7  -6   7         16.51         19.62         0.80 o
  -6  -6   7          2.24          2.66         0.67 o
  -5  -6   7         49.25         55.09         1.51 o
  -4  -6   7         27.64         37.50         1.46 o
  -3  -6   7          3.39          5.40         0.67 o
  -2  -6   7         43.14         43.77         1.00 o
  -1  -6   7         79.81         79.53         1.40 o
   0  -6   7         54.02         51.48         1.04 o
   1  -6   7         15.71         11.29         0.63 o
   2  -6   7        743.90        685.26         5.35 o
   3  -6   7        535.67        484.76         4.96 o
   4  -6   7         10.65         10.31         0.65 o
   5  -6   7          0.84          0.42         0.48 o
   6  -6   7        160.97        160.31         2.89 o
   7  -6   7          4.37          3.67         1.01 o
   8  -6   7          3.20          2.65         0.91 o
   9  -6   7          1.13          0.87         1.18 o
  -9  -5   7          7.92          8.62         1.41 o
  -8  -5   7          3.30          3.50         1.04 o
  -7  -5   7         17.30         22.59         1.54 o
  -6  -5   7          0.20         -0.44         0.44 o
  -5  -5   7         45.62         34.70         1.15 o
  -4  -5   7        234.21        235.11         2.82 o
  -3  -5   7        953.20        933.08         6.99 o
  -2  -5   7        151.88        169.79         1.99 o
  -1  -5   7        247.23        283.67         2.66 o
   0  -5   7         70.72         54.58         1.08 o
   1  -5   7         13.22         13.61         0.64 o
   2  -5   7         51.82         64.65         1.15 o
   3  -5   7         19.46         17.69         0.85 o
   4  -5   7        156.44        164.55         1.78 o
   5  -5   7        252.74        216.02         4.29 o
   6  -5   7         80.22         95.96         3.12 o
   7  -5   7          1.73          3.98         1.70 o
   8  -5   7         17.49         13.53         1.55 o
   9  -5   7         29.94         22.66         1.83 o
  10  -5   7          4.41          4.40         1.63 o
  -9  -4   7          2.33          3.14         1.89 o
  -8  -4   7          3.15          1.62         0.86 o
  -7  -4   7         12.73         11.55         1.23 o
  -6  -4   7         22.00         18.40         0.92 o
  -5  -4   7         13.78         11.26         1.13 o
  -4  -4   7        648.75        660.95         6.25 o
  -3  -4   7          0.23          2.81         0.61 o
  -2  -4   7        234.15        217.91         2.25 o
  -1  -4   7       1457.54       1403.62         9.11 o
   0  -4   7        482.75        543.38         4.34 o
   1  -4   7        162.35         98.87         1.26 o
   2  -4   7        376.89        442.36         3.44 o
   3  -4   7          0.38          2.09         0.37 o
   4  -4   7          7.10          8.50         0.46 o
   5  -4   7          2.25          3.28         0.60 o
   6  -4   7          9.76          9.88         1.08 o
   7  -4   7        162.46        163.52         3.78 o
   8  -4   7          1.12         -0.19         1.08 o
   9  -4   7         12.16         11.47         1.86 o
  10  -4   7         16.20         18.03         1.66 o
 -10  -3   7          2.15          3.10         1.43 o
  -9  -3   7          3.42          5.58         1.04 o
  -8  -3   7          0.45         -0.14         0.82 o
  -7  -3   7          9.93         10.73         1.18 o
  -6  -3   7         17.85         16.03         0.65 o
  -5  -3   7         13.42         15.82         0.80 o
  -4  -3   7        168.71        165.19         2.12 o
  -3  -3   7        105.88        103.51         1.40 o
  -2  -3   7       1197.17       1257.76         8.89 o
  -1  -3   7        316.93        401.02         3.63 o
   0  -3   7         59.83         63.63         1.21 o
   1  -3   7        894.65        955.45         9.24 o
   2  -3   7        330.59        396.71         3.40 o
   3  -3   7          3.91          1.31         0.36 o
   4  -3   7        117.48         99.89         1.30 o
   5  -3   7         57.53         59.56         2.00 o
   6  -3   7         26.81         24.84         2.63 o
   7  -3   7          4.38          6.54         1.08 o
   8  -3   7          9.40         11.07         1.35 o
   9  -3   7         60.46         74.13         2.67 o
  10  -3   7          0.37         -0.54         1.39 o
 -10  -2   7         17.85         23.15         2.22 o
  -9  -2   7         19.40         20.04         1.50 o
  -8  -2   7          4.93          4.82         1.00 o
  -7  -2   7          9.95          9.30         1.23 o
  -6  -2   7        894.26        864.75         9.82 o
  -5  -2   7         44.71         42.78         1.19 o
  -4  -2   7        344.63        347.60         3.46 o
  -3  -2   7         63.36         55.26         1.11 o
  -2  -2   7        709.39        708.91         5.62 o
  -1  -2   7        130.28        170.91         1.87 o
   0  -2   7       1237.65       1319.16         9.10 o
   1  -2   7          0.12         -0.21         0.21 o
   2  -2   7          1.89          1.17         0.52 o
   3  -2   7         63.63         63.39         0.91 o
   4  -2   7         53.91         51.07         0.98 o
   5  -2   7         21.69         28.54         1.55 o
   6  -2   7         14.77         13.30         1.31 o
   7  -2   7          6.23          6.27         1.08 o
   8  -2   7         39.38         45.04         2.17 o
   9  -2   7         27.80         35.40         3.25 o
  10  -2   7          1.64          4.96         2.79 o
 -10  -1   7          3.08          2.83         0.96 o
  -9  -1   7          0.14         -0.58         1.01 o
  -8  -1   7         26.94         26.44         2.08 o
  -7  -1   7        112.85        109.41         3.04 o
  -6  -1   7         59.77         57.25         4.74 o
  -5  -1   7         73.35         71.95         1.62 o
  -4  -1   7          5.10          5.18         0.40 o
  -3  -1   7        930.85       1075.34         8.90 o
  -2  -1   7       1283.05       1373.90         9.97 o
  -1  -1   7       2028.65       2241.59        15.46 o
   0  -1   7         64.23         80.38         1.05 o
   1  -1   7        380.79        447.70         3.48 o
   2  -1   7        359.56        388.03         3.56 o
   3  -1   7        316.10        343.36         3.58 o
   4  -1   7         70.54         85.69         1.42 o
   5  -1   7         40.99         41.53         1.78 o
   6  -1   7          2.88          5.03         1.08 o
   7  -1   7         11.05          9.01         2.48 o
   8  -1   7          5.90          8.36         1.31 o
   9  -1   7          5.60          7.12         1.39 o
 -10   0   7         29.54         35.24         1.99 o
  -9   0   7          0.78         -0.65         1.26 o
  -8   0   7          0.05         -0.78         0.78 o
  -7   0   7         74.57         72.54         2.28 o
  -6   0   7        132.19        114.72         2.50 o
  -5   0   7          5.39          5.45         0.43 o
  -4   0   7         26.45         16.75         0.66 o
  -3   0   7        815.14        824.92         5.88 o
  -2   0   7         17.34         19.26         0.71 o
  -1   0   7        925.46        966.46         6.30 o
   0   0   7         40.66         53.00         0.77 o
   1   0   7        934.55        891.52         8.82 o
   2   0   7        216.11        227.03         2.70 o
   3   0   7        189.01        174.75         2.11 o
   4   0   7          2.18          0.96         0.46 o
   5   0   7         86.44         95.48         2.75 o
   6   0   7        201.41        199.60         5.26 o
   7   0   7         15.41         15.21         1.55 o
   8   0   7          1.54          1.61         1.08 o
   9   0   7          0.02         -0.77         2.32 o
 -10   1   7          0.70          1.16         1.11 o
  -9   1   7          1.47          0.83         0.94 o
  -8   1   7          4.18          3.05         0.86 o
  -7   1   7          9.03          5.81         0.81 o
  -6   1   7          4.31          4.19         1.04 o
  -5   1   7          1.01          0.66         0.22 o
  -4   1   7        107.56         79.00         1.07 o
  -3   1   7        112.97        128.36         1.50 o
  -2   1   7        100.24         82.83         1.20 o
  -1   1   7         20.38         35.31         0.67 o
   0   1   7        506.28        596.15         3.81 o
   1   1   7        111.29        105.36         1.66 o
   2   1   7        387.45        491.48         5.28 o
   3   1   7        812.26        792.17         7.90 o
   4   1   7        210.77        197.37         3.15 o
   5   1   7        143.27        140.66         3.42 o
   6   1   7         12.83         12.35         1.31 o
   7   1   7          2.14          0.21         3.25 o
   8   1   7         25.92         26.08         3.41 o
   9   1   7          0.66          0.65         1.21 o
 -10   2   7          0.00         -0.42         0.78 o
  -9   2   7         35.37         31.38         1.80 o
  -8   2   7          7.87          9.32         1.58 o
  -7   2   7          0.05         -0.07         0.57 o
  -6   2   7         89.76         71.64         2.00 o
  -5   2   7        190.60        188.35         2.76 o
  -4   2   7        169.55        160.93         2.03 o
  -3   2   7         39.13         39.53         1.70 o
  -1   2   7         67.05         86.43         1.52 o
   0   2   7         45.77         32.46         0.59 o
   1   2   7         63.83        106.27         1.67 o
   2   2   7        117.29        112.63         1.69 o
   3   2   7        186.94        164.74         2.72 o
   4   2   7        156.30        152.87         2.67 o
   5   2   7        181.48        178.17         2.98 o
   6   2   7          4.30          4.75         1.03 o
   7   2   7          1.73          0.12         1.03 o
   8   2   7          9.69          8.87         1.55 o
   9   2   7          1.04          0.20         1.08 o
 -10   3   7          9.68          9.45         1.86 o
  -9   3   7          0.05          0.04         0.64 o
  -8   3   7          0.17         -0.63         0.63 o
  -7   3   7         26.46         26.58         1.67 o
  -6   3   7          3.45          3.50         0.67 o
  -5   3   7          0.48          1.82         0.44 o
  -4   3   7          0.58          1.21         0.35 o
  -3   3   7        989.48        999.92         7.20 o
  -2   3   7        236.52        220.63         2.41 o
  -1   3   7       2204.30       2524.87        26.92 o
   0   3   7         77.85         46.83         0.83 o
   1   3   7        208.44        196.42         2.67 o
   2   3   7         35.72         51.10         1.27 o
   3   3   7         38.60         36.35         1.51 o
   4   3   7          4.91          2.32         0.76 o
   5   3   7        257.78        263.61         4.58 o
   6   3   7        219.87        205.62         4.76 o
   7   3   7          3.97          0.14         1.19 o
   8   3   7          0.00         -0.31         1.08 o
   9   3   7          0.54          1.81         1.31 o
 -10   4   7          0.30          1.31         1.06 o
  -9   4   7         17.50         14.58         2.17 o
  -8   4   7          0.45          0.03         0.71 o
  -7   4   7         24.39         23.88         2.04 o
  -6   4   7         40.46         56.23         1.82 o
  -5   4   7         79.39         86.47         1.23 o
  -4   4   7         53.42         54.49         1.30 o
  -3   4   7        156.90        177.57         2.18 o
  -2   4   7        809.36        746.69         5.95 o
  -1   4   7        517.28        594.13         4.85 o
   0   4   7        383.66        346.90         2.78 o
   1   4   7         23.07         22.03         0.71 o
   2   4   7          8.93          5.58         0.57 o
   3   4   7         38.51         47.87         1.59 o
   4   4   7        194.29        184.77         3.40 o
   5   4   7          4.04          2.13         0.79 o
   6   4   7        123.48        117.11         3.87 o
   7   4   7          4.06          4.98         4.65 o
   8   4   7          4.49          4.16         1.49 o
 -10   5   7          0.13          0.42         1.10 o
  -9   5   7          1.88          1.20         0.96 o
  -8   5   7          7.20         11.41         1.18 o
  -7   5   7          8.66          8.67         0.93 o
  -6   5   7        300.82        294.53         4.50 o
  -5   5   7        106.36        112.24         2.03 o
  -4   5   7          4.73          6.95         0.68 o
  -3   5   7          0.15          0.46         0.32 o
  -2   5   7        352.52        341.86         3.44 o
  -1   5   7         74.59         43.65         0.86 o
   0   5   7         27.00         20.24         0.58 o
   1   5   7         17.68         15.42         0.74 o
   2   5   7         49.63         46.46         1.92 o
   3   5   7         87.74         70.03         2.24 o
   4   5   7         49.70         29.53         2.14 o
   5   5   7         16.99         10.40         1.46 o
   6   5   7         57.81         56.78         3.33 o
   7   5   7          0.09          0.62         1.08 o
   8   5   7          0.08          1.33         1.31 o
 -10   6   7          3.89          5.49         1.12 o
  -9   6   7          4.48          4.96         2.19 o
  -8   6   7          1.52          0.07         0.79 o
  -7   6   7          0.93          0.65         0.71 o
  -6   6   7         25.45         24.12         1.76 o
  -5   6   7         68.98         66.34         1.30 o
  -4   6   7        122.00        131.98         2.01 o
  -3   6   7         29.57         18.71         1.87 o
  -2   6   7        139.51        154.01         2.02 o
  -1   6   7          0.03          1.65         1.13 o
   0   6   7        364.73        437.24         4.03 o
   1   6   7          1.27          3.45         0.98 o
   2   6   7         40.08         39.61         1.83 o
   3   6   7         18.39         20.09         1.36 o
   4   6   7         78.78         74.19         3.25 o
   5   6   7          9.75          8.44         1.16 o
   6   6   7          0.01         -0.39         0.79 o
   7   6   7         24.80         22.40         2.54 o
   8   6   7          5.34          8.18         2.17 o
 -10   7   7          0.12         -1.43         1.43 o
  -9   7   7          2.35          1.05         1.07 o
  -8   7   7          0.56         -0.15         0.86 o
  -7   7   7         12.62         12.87         1.27 o
  -6   7   7          1.31          0.37         1.00 o
  -5   7   7         48.87         51.12         1.30 o
  -4   7   7          6.70          4.43         0.65 o
  -3   7   7        208.45        197.27         2.77 o
  -2   7   7          8.90          2.56         0.42 o
  -1   7   7        389.90        373.75         3.70 o
   0   7   7         80.51         72.60         1.27 o
   1   7   7         44.42         54.94         1.34 o
   2   7   7         83.33         85.17         2.63 o
   3   7   7         79.95         78.10         4.08 o
   4   7   7          8.45          6.90         1.04 o
   5   7   7         21.20         18.19         1.48 o
   6   7   7          3.83          3.65         1.11 o
   7   7   7          0.77         -0.99         1.19 o
 -10   8   7          9.38          8.55         1.24 o
  -9   8   7          0.74          0.52         1.73 o
  -8   8   7          0.88          1.96         1.12 o
  -7   8   7         26.34         26.51         1.95 o
  -6   8   7          1.67          1.36         0.73 o
  -5   8   7         10.32          8.41         0.69 o
  -4   8   7          0.43          0.07         0.67 o
  -3   8   7        126.34        124.22         2.15 o
  -2   8   7          5.47          5.10         0.67 o
  -1   8   7          0.31         -0.72         0.72 o
   0   8   7         20.48         27.41         1.00 o
   1   8   7         63.30         58.95         1.57 o
   2   8   7        169.62        163.14         3.33 o
   3   8   7          8.10          6.18         0.94 o
   4   8   7          6.74          6.36         1.04 o
   5   8   7          2.11          2.75         1.10 o
   6   8   7         23.07         20.38         1.57 o
   7   8   7          2.19          3.63         1.49 o
  -9   9   7          7.53          6.28         2.46 o
  -8   9   7          4.82          1.65         1.16 o
  -7   9   7          0.81         -0.41         1.39 o
  -6   9   7          0.44         -0.16         0.94 o
  -5   9   7          6.18          6.55         0.85 o
  -4   9   7         22.69         25.12         1.26 o
  -3   9   7         48.88         49.12         1.57 o
  -2   9   7          1.47          2.39         0.71 o
  -1   9   7         29.20         32.88         1.67 o
   0   9   7          1.37          1.24         0.90 o
   1   9   7          2.17          1.06         0.74 o
   2   9   7          7.26          7.87         1.18 o
   3   9   7         17.92         16.32         1.68 o
   4   9   7          4.34          4.58         1.04 o
   5   9   7         54.88         59.57         3.11 o
   6   9   7          5.74          4.67         1.46 o
  -9  10   7          9.38          7.10         1.47 o
  -8  10   7         13.78         12.11         2.18 o
  -7  10   7         24.14         25.66         1.82 o
  -6  10   7          1.52          1.20         1.30 o
  -5  10   7          4.03          3.59         0.76 o
  -4  10   7        100.58        114.65         3.80 o
  -3  10   7        156.37        158.23         2.61 o
  -2  10   7         49.38         60.89         1.94 o
  -1  10   7         77.66         78.61         2.37 o
   0  10   7         20.48         21.27         1.22 o
   1  10   7         78.64         64.97         2.44 o
   2  10   7          6.98          8.42         2.01 o
   3  10   7         88.22         77.50         3.49 o
   4  10   7         33.05         28.87         2.42 o
   5  10   7          3.91          4.02         1.12 o
  -9  11   7         25.93         27.71         4.27 o
  -8  11   7         17.53         13.06         2.00 o
  -7  11   7          1.61          0.42         1.15 o
  -6  11   7         11.22          9.30         1.36 o
  -5  11   7          6.12         11.12         1.00 o
  -4  11   7         46.40         45.94         1.95 o
  -3  11   7         43.41         53.22         1.83 o
  -2  11   7        127.59        141.16         2.99 o
  -1  11   7          5.49          3.10         1.70 o
   0  11   7          3.30          1.20         1.03 o
   1  11   7         21.03         23.15         3.01 o
   2  11   7         28.97         29.76         2.51 o
   3  11   7        171.04        200.28        10.84 o
   4  11   7         27.84         33.24         2.82 o
   5  11   7          9.90         13.55         2.54 o
  -8  12   7         13.22         13.14         1.89 o
  -7  12   7          2.79          2.90         1.73 o
  -6  12   7          2.93          4.24         1.39 o
  -5  12   7          0.98         -0.54         0.79 o
  -4  12   7         49.65         49.15         2.68 o
  -3  12   7          2.45          3.89         0.92 o
  -2  12   7         15.91         15.48         1.41 o
  -1  12   7         43.59         40.94         2.24 o
   0  12   7          0.75          0.74         0.98 o
   1  12   7         37.25         44.20         2.82 o
   2  12   7         43.33         48.96         7.28 o
   3  12   7          9.93         10.71         2.38 o
   4  12   7          0.06          1.31         1.70 o
  -7  13   7          0.54         -1.07         1.09 o
  -6  13   7          0.05         -0.26         0.54 o
  -5  13   7          8.58         11.37         1.72 o
  -4  13   7         21.26         24.07         1.65 o
  -3  13   7          0.02         -0.78         0.92 o
  -2  13   7          2.71          3.52         1.04 o
  -1  13   7         80.40         92.36         4.76 o
   0  13   7          0.59         -1.40         2.81 o
   1  13   7          0.31          1.75         2.22 o
   2  13   7         13.77         14.84         2.63 o
   3  13   7         32.08         34.12         6.04 o
  -6  14   7          0.34         -0.37         0.55 o
  -5  14   7          5.47          7.06         1.26 o
  -4  14   7          8.28          9.63         1.32 o
  -3  14   7         12.35         12.62         1.66 o
  -2  14   7          9.75         10.76         1.57 o
  -1  14   7          2.38          2.92         1.28 o
   0  14   7          0.20          1.91         3.35 o
   1  14   7         10.13          7.92         1.93 o
   2  14   7         21.08         25.28         2.68 o
  -5  15   7          4.59          2.32         1.18 o
  -4  15   7          1.58          2.32         1.21 o
  -3  15   7          0.08         -0.60         1.12 o
  -2  15   7          0.31         -0.83         1.30 o
  -1  15   7          0.11          1.11         1.35 o
   0  15   7          4.29          3.44         2.24 o
   1 -16   8          1.91          1.45         2.00 o
   2 -16   8          4.44          3.99         1.38 o
  -2 -15   8         31.38         36.85         7.12 o
  -1 -15   8         19.10         17.50         2.15 o
   0 -15   8         16.96         26.01         1.98 o
   1 -15   8          0.09         -1.25         1.25 o
   2 -15   8          1.56         -1.08         1.08 o
   3 -15   8          0.51         -0.07         1.01 o
   4 -15   8          1.47          2.04         0.84 o
   5 -15   8          3.59          5.31         0.90 o
  -3 -14   8          0.43         -0.88         1.22 o
  -2 -14   8          0.91          0.24         1.35 o
  -1 -14   8         25.33         21.93         1.80 o
   0 -14   8          7.20         10.44         1.78 o
   1 -14   8         33.15         38.00         2.62 o
   2 -14   8          0.04         -0.64         1.09 o
   3 -14   8          9.95          7.26         1.24 o
   4 -14   8          8.89          9.24         1.03 o
   5 -14   8         24.67         28.82         2.11 o
   6 -14   8          2.91          4.60         1.74 o
  -4 -13   8        102.97        129.29         3.28 o
  -3 -13   8          6.88          7.09         1.37 o
  -2 -13   8         16.36         17.61         2.65 o
  -1 -13   8         21.33         19.36         1.43 o
   0 -13   8         39.80         34.43         2.75 o
   1 -13   8         11.48         16.73         1.46 o
   2 -13   8          8.85          6.33         1.09 o
   3 -13   8         63.52         78.89         2.29 o
   4 -13   8          2.33          1.91         0.90 o
   5 -13   8          0.07          1.42         0.67 o
   6 -13   8          0.93          0.35         1.34 o
   7 -13   8          2.53          4.28         1.44 o
  -5 -12   8         53.55         52.68         2.78 o
  -4 -12   8          1.14          0.73         1.02 o
  -3 -12   8          1.32          4.15         1.04 o
  -2 -12   8          1.61          2.28         1.13 o
  -1 -12   8          1.55          0.27         0.84 o
   0 -12   8         16.28         16.04         2.05 o
   1 -12   8         62.67         71.42         1.85 o
   2 -12   8         33.63         32.71         1.75 o
   3 -12   8         45.14         62.24         2.26 o
   4 -12   8         47.19         40.49         1.91 o
   5 -12   8          7.95          6.83         0.99 o
   6 -12   8          0.17          0.79         0.93 o
   7 -12   8          1.22         -0.43         1.34 o
  -6 -11   8          1.94         -0.24         1.52 o
  -5 -11   8          6.09          5.06         1.11 o
  -4 -11   8         69.83         63.54         3.43 o
  -3 -11   8          1.90          1.53         0.98 o
  -2 -11   8          0.33          0.95         0.89 o
  -1 -11   8         16.46         11.24         1.06 o
   0 -11   8          9.25          4.81         0.99 o
   1 -11   8          4.35          2.86         0.83 o
   2 -11   8          5.73          2.57         0.76 o
   3 -11   8         12.91         18.61         1.43 o
   4 -11   8        105.21        105.03         3.00 o
   5 -11   8         16.53         23.13         1.12 o
   6 -11   8          0.26         -0.32         0.96 o
   7 -11   8          5.15          0.21         1.15 o
   8 -11   8          0.07          0.49         1.70 o
  -7 -10   8          0.39         -0.93         0.93 o
  -6 -10   8          1.69          2.09         1.04 o
  -5 -10   8         41.91         42.00         2.07 o
  -4 -10   8          8.58          4.86         0.85 o
  -3 -10   8         20.91         24.00         1.27 o
  -2 -10   8         35.23         28.21         1.33 o
  -1 -10   8          0.65          0.42         0.70 o
   0 -10   8         36.55         38.17         1.34 o
   1 -10   8         69.00         62.32         1.85 o
   2 -10   8          8.43         10.53         0.85 o
   3 -10   8          4.47          8.43         0.82 o
   4 -10   8          0.32          0.84         0.57 o
   5 -10   8          2.77          0.21         0.60 o
   6 -10   8          3.69          3.73         1.04 o
   7 -10   8          0.15         -0.16         0.93 o
   8 -10   8          3.07          1.39         1.45 o
  -7  -9   8          0.44          0.50         1.12 o
  -6  -9   8         28.04         26.75         1.57 o
  -5  -9   8          2.40          2.69         1.11 o
  -4  -9   8         18.78         19.36         1.26 o
  -3  -9   8          0.65          0.97         0.93 o
  -2  -9   8          0.00          1.07         0.59 o
  -1  -9   8        205.29        195.24         3.42 o
   0  -9   8        345.88        329.54         3.45 o
   1  -9   8        163.63        144.81         2.84 o
   2  -9   8         10.37         10.71         0.95 o
   3  -9   8         19.50         14.54         0.94 o
   4  -9   8          7.07          6.92         0.72 o
   5  -9   8         31.79         25.57         1.44 o
   6  -9   8         10.25         13.19         1.36 o
   7  -9   8          8.85          9.41         1.49 o
   8  -9   8         11.16         14.03         2.03 o
   9  -9   8          1.69          2.39         1.39 o
  -8  -8   8          0.61         -0.02         1.12 o
  -7  -8   8         54.40         65.20         2.41 o
  -6  -8   8          2.41          4.07         1.02 o
  -5  -8   8         58.80         71.10         1.81 o
  -4  -8   8         33.32         34.25         1.39 o
  -3  -8   8          0.47          0.04         0.73 o
  -2  -8   8        166.27        157.45         2.67 o
  -1  -8   8        237.68        217.16         3.03 o
   0  -8   8        672.65        649.80         7.36 o
   1  -8   8         37.06         39.62         1.36 o
   2  -8   8        261.57        242.96         3.58 o
   3  -8   8        121.34        110.96         3.47 o
   4  -8   8         35.23         32.97         1.15 o
   5  -8   8         64.09         54.58         1.60 o
   6  -8   8          8.52         12.18         2.09 o
   7  -8   8         33.00         36.28         2.94 o
   8  -8   8         10.10         12.47         1.73 o
   9  -8   8          4.50          5.70         1.31 o
  -8  -7   8          8.03          8.78         1.46 o
  -7  -7   8         54.32         63.83         1.80 o
  -6  -7   8          0.03         -0.60         0.89 o
  -5  -7   8          6.40          5.81         0.76 o
  -4  -7   8          0.71          0.78         0.64 o
  -3  -7   8         50.15         43.85         1.29 o
  -2  -7   8          3.26          4.37         0.58 o
  -1  -7   8        128.00         98.48         1.56 o
   0  -7   8         80.16         77.88         1.73 o
   1  -7   8        606.32        620.20         5.47 o
   2  -7   8         38.58         46.33         1.21 o
   3  -7   8         11.25          5.91         0.64 o
   4  -7   8        286.55        253.63         3.12 o
   5  -7   8          1.51          2.27         0.93 o
   6  -7   8          6.50          5.53         1.41 o
   7  -7   8         29.99         25.43         6.35 o
   8  -7   8          2.22          3.51         1.25 o
   9  -7   8          0.03          1.79         1.96 o
  -8  -6   8         12.63         14.54         1.54 o
  -7  -6   8         74.04         67.31         2.65 o
  -6  -6   8          4.93          5.22         0.84 o
  -5  -6   8          0.55         -0.10         0.66 o
  -4  -6   8          2.67          0.99         0.50 o
  -3  -6   8          2.21          1.50         0.50 o
  -2  -6   8         68.91         68.77         1.59 o
  -1  -6   8        181.14        177.64         1.97 o
   0  -6   8        929.12        888.13         6.38 o
   1  -6   8         65.66         66.81         1.66 o
   2  -6   8        267.28        237.59         2.91 o
   3  -6   8        279.00        234.17         2.80 o
   4  -6   8         44.97         37.92         1.26 o
   5  -6   8          9.44         14.82         0.99 o
   6  -6   8         19.35         18.96         1.40 o
   7  -6   8          4.05          4.12         1.00 o
   8  -6   8         19.22         18.94         1.44 o
   9  -6   8          0.24          0.35         0.81 o
  -9  -5   8         19.53         22.79         2.07 o
  -8  -5   8         31.33         31.61         2.13 o
  -7  -5   8         16.57         22.85         1.61 o
  -6  -5   8         66.18         65.38         1.70 o
  -5  -5   8          0.63          0.28         0.81 o
  -4  -5   8          1.32          1.45         0.57 o
  -3  -5   8         14.51         18.19         0.76 o
  -2  -5   8         15.17          8.15         0.53 o
  -1  -5   8         73.38         66.15         1.33 o
   0  -5   8        349.28        272.38         2.46 o
   1  -5   8       1672.83       1659.59        12.15 o
   2  -5   8         14.54         16.79         0.71 o
   3  -5   8         17.56         15.79         0.95 o
   4  -5   8        106.97        111.51         2.97 o
   5  -5   8        211.11        178.60         3.23 o
   6  -5   8          3.81          3.27         1.55 o
   7  -5   8          1.91          0.80         1.49 o
   8  -5   8          4.98          4.21         1.70 o
   9  -5   8          0.37          1.42         1.03 o
  -9  -4   8          0.10         -0.23         1.30 o
  -8  -4   8         15.34         16.28         2.15 o
  -7  -4   8         13.97         11.61         1.27 o
  -6  -4   8         21.81         16.33         1.25 o
  -5  -4   8          1.99          1.81         0.61 o
  -4  -4   8        519.91        550.23         5.52 o
  -3  -4   8        348.38        375.84         3.86 o
  -2  -4   8          5.82          1.24         0.37 o
  -1  -4   8          3.15          1.84         0.36 o
   0  -4   8        358.45        374.37         3.43 o
   1  -4   8          8.01          4.97         0.50 o
   2  -4   8          7.27          9.64         0.54 o
   3  -4   8        447.23        407.64         3.78 o
   4  -4   8         28.46         26.07         0.74 o
   5  -4   8          3.89          1.27         1.08 o
   6  -4   8         22.24         17.65         1.49 o
   7  -4   8        103.76         85.93         4.03 o
   8  -4   8          1.73          1.97         1.08 o
   9  -4   8          0.72         -0.84         0.85 o
  -9  -3   8          4.24          4.00         1.04 o
  -8  -3   8          2.42          1.53         0.94 o
  -7  -3   8          0.00         -0.57         0.82 o
  -6  -3   8         40.89         47.38         2.37 o
  -5  -3   8          1.74          1.05         0.63 o
  -4  -3   8        208.81        202.49         3.06 o
  -3  -3   8         56.58         42.10         0.92 o
  -2  -3   8        646.92        744.71         5.70 o
  -1  -3   8        274.66        382.56         3.67 o
   0  -3   8        789.34        930.23         6.76 o
   1  -3   8        106.60        102.68         1.30 o
   2  -3   8         35.05         40.77         0.91 o
   3  -3   8        273.83        287.82         3.00 o
   4  -3   8          8.04          5.22         0.51 o
   5  -3   8        426.48        426.65         6.92 o
   6  -3   8          7.34          9.68         2.17 o
   7  -3   8         15.71         14.47         2.01 o
   8  -3   8         17.90         15.50         3.10 o
   9  -3   8          4.92          7.80         1.39 o
 -10  -2   8         12.67         16.24         1.53 o
  -9  -2   8          2.14          2.38         1.12 o
  -8  -2   8          0.84          1.95         1.15 o
  -7  -2   8          0.79          0.68         1.07 o
  -6  -2   8          2.32          2.41         0.41 o
  -5  -2   8         22.07         18.59         0.94 o
  -4  -2   8        147.98        163.68         2.38 o
  -3  -2   8        829.75        934.04         7.37 o
  -2  -2   8        360.19        424.87         3.79 o
  -1  -2   8         34.99         18.81         0.75 o
   0  -2   8         84.55         77.14         1.17 o
   1  -2   8        320.14        439.34         3.79 o
   2  -2   8        955.24       1030.71         7.63 o
   3  -2   8         52.01         47.70         1.07 o
   4  -2   8        535.34        536.22         5.54 o
   5  -2   8       1085.31       1103.94        14.72 o
   6  -2   8         93.31        100.40         2.97 o
   7  -2   8         71.74         74.01         2.75 o
   8  -2   8         25.78         23.66         1.87 o
   9  -2   8         20.87         24.84         2.11 o
 -10  -1   8         16.79         19.62         1.61 o
  -9  -1   8          4.39          1.18         1.26 o
  -8  -1   8         15.58         14.41         1.67 o
  -7  -1   8        106.38        106.62         2.65 o
  -6  -1   8         25.62         27.28         1.52 o
  -5  -1   8        533.21        519.51         5.46 o
  -4  -1   8         89.67         96.98         1.76 o
  -3  -1   8        550.61        528.95         4.78 o
  -2  -1   8         21.82         19.15         1.15 o
  -1  -1   8         31.25         49.17         0.77 o
   0  -1   8         48.47         56.07         1.08 o
   1  -1   8       1408.09       1487.11        10.89 o
   2  -1   8        202.03        195.44         2.06 o
   3  -1   8         11.29         11.69         0.79 o
   4  -1   8        340.09        319.73         3.85 o
   5  -1   8        899.34        914.97        12.52 o
   6  -1   8        204.66        205.51         6.04 o
   7  -1   8         14.22         15.07         1.55 o
   8  -1   8         16.42         14.41         2.17 o
   9  -1   8          9.14          8.05         3.41 o
 -10   0   8          0.23         -0.90         0.90 o
  -9   0   8          0.42          1.73         1.23 o
  -8   0   8         15.54         14.98         1.27 o
  -7   0   8        127.42        125.03         3.19 o
  -6   0   8        449.47        426.37         7.57 o
  -5   0   8        113.71        118.71         1.66 o
  -4   0   8          2.03          0.46         0.36 o
  -3   0   8         33.16         34.91         0.98 o
  -2   0   8       1212.49       1260.92         9.78 o
  -1   0   8        530.55        554.98         3.76 o
   0   0   8          2.42          2.24         0.26 o
   1   0   8          7.92         12.50         0.51 o
   2   0   8        312.72        320.53         4.06 o
   3   0   8        294.79        286.49         3.30 o
   4   0   8        153.81        122.98         2.20 o
   5   0   8        105.42         89.24         3.56 o
   6   0   8        107.57        106.51         3.20 o
   7   0   8          0.48          1.04         1.20 o
   8   0   8          4.69          4.26         1.26 o
   9   0   8          0.29          0.93         1.08 o
 -10   1   8          5.11          5.07         1.84 o
  -9   1   8          0.20         -0.73         0.73 o
  -8   1   8          0.01          0.29         0.98 o
  -7   1   8         65.37         71.70         2.28 o
  -6   1   8          0.95          0.72         0.70 o
  -5   1   8         38.06         31.87         0.79 o
  -4   1   8         20.95         21.03         0.75 o
  -3   1   8        186.81        185.83         2.06 o
  -2   1   8        202.50        246.02         2.40 o
  -1   1   8        291.39        297.67         2.26 o
   0   1   8        373.21        407.38         3.07 o
   1   1   8        735.67        777.48         7.83 o
   2   1   8         65.04         66.54         1.92 o
   3   1   8         71.27         56.10         1.96 o
   4   1   8         77.45         72.44         2.05 o
   5   1   8        130.17        107.20         1.54 o
   6   1   8          0.11         -0.54         0.80 o
   7   1   8         10.34         12.03         1.55 o
   8   1   8          1.54          0.62         1.55 o
   9   1   8          1.23          1.19         1.31 o
 -10   2   8         15.32         16.97         1.65 o
  -9   2   8          6.94          6.89         1.44 o
  -8   2   8         12.79         12.07         1.12 o
  -7   2   8         74.15         83.52         2.64 o
  -6   2   8         91.05         97.86         2.05 o
  -5   2   8          4.45          5.08         0.46 o
  -4   2   8         47.09         44.86         0.91 o
  -3   2   8         71.06         75.59         1.22 o
  -2   2   8        705.87        742.04         5.76 o
  -1   2   8         23.28         19.86         0.54 o
   0   2   8        183.26        207.37         1.86 o
   1   2   8        279.89        303.27         3.16 o
   2   2   8        488.63        464.01         4.29 o
   3   2   8         10.17         10.00         0.79 o
   4   2   8         24.67         23.71         1.27 o
   5   2   8        437.16        434.03         5.49 o
   6   2   8          0.00          0.28         1.08 o
   7   2   8          4.14          4.00         1.26 o
   8   2   8         40.15         30.19         2.34 o
   9   2   8          2.86          1.34         1.11 o
 -10   3   8          1.17          3.06         0.96 o
  -9   3   8         16.58         17.81         1.32 o
  -8   3   8          0.00         -0.33         0.74 o
  -7   3   8         81.20         85.60         2.08 o
  -6   3   8          6.00          4.52         0.93 o
  -5   3   8          3.75          7.74         0.55 o
  -4   3   8         68.09         88.22         1.53 o
  -3   3   8         46.14         50.27         1.13 o
  -2   3   8          0.91          1.27         0.44 o
  -1   3   8        209.79        204.07         1.92 o
   0   3   8        441.83        480.58         3.62 o
   1   3   8        809.16        887.67         7.15 o
   2   3   8         73.59         68.34         1.79 o
   3   3   8         23.99         26.49         1.64 o
   4   3   8         35.33         35.24         2.93 o
   5   3   8         18.74         19.32         1.15 o
   6   3   8         31.70         24.54         2.63 o
   7   3   8          5.90          6.25         1.41 o
   8   3   8          0.61          2.70         2.48 o
 -10   4   8          0.03         -0.04         0.83 o
  -9   4   8          9.20          6.99         0.93 o
  -8   4   8          0.97          2.64         0.82 o
  -7   4   8          1.13          3.98         0.90 o
  -6   4   8         21.93         22.46         1.36 o
  -5   4   8         27.17         31.17         1.06 o
  -4   4   8          8.49          7.91         0.92 o
  -3   4   8         29.78         42.77         1.11 o
  -1   4   8         41.39         28.85         0.74 o
   0   4   8         56.61         32.48         0.66 o
   1   4   8         80.17         83.80         1.20 o
   2   4   8        333.66        326.11         3.87 o
   3   4   8        492.80        482.53         6.72 o
   4   4   8          0.01         -0.67         0.67 o
   5   4   8          1.91          2.41         0.69 o
   6   4   8          5.19          2.08         0.97 o
   7   4   8         12.87         13.53         1.94 o
   8   4   8          0.17         -0.83         1.26 o
 -10   5   8          5.29          3.84         0.96 o
  -9   5   8          2.34          1.87         0.86 o
  -8   5   8         10.31         14.94         1.35 o
  -7   5   8          5.18          5.56         0.93 o
  -6   5   8          1.93          2.69         1.36 o
  -5   5   8          5.65          4.72         0.61 o
  -4   5   8         15.12         19.51         0.89 o
  -3   5   8          3.56          3.28         0.66 o
  -2   5   8        124.71         97.94         2.29 o
  -1   5   8         35.20         19.15         0.68 o
   0   5   8          1.83          0.57         0.29 o
   1   5   8        395.77        471.54         4.43 o
   2   5   8        160.17        183.89         3.21 o
   3   5   8         18.82         16.77         1.67 o
   4   5   8         17.81         27.48         2.06 o
   5   5   8          5.11          7.19         0.93 o
   6   5   8         40.97         37.53         1.84 o
   7   5   8          7.04          5.60         1.55 o
   8   5   8         11.37         12.03         2.30 o
 -10   6   8         20.89         20.75         1.79 o
  -9   6   8         10.54          9.78         1.19 o
  -8   6   8          0.18         -0.71         0.71 o
  -7   6   8          0.17          1.02         0.97 o
  -6   6   8        238.80        226.48         6.74 o
  -5   6   8          6.57          8.24         1.01 o
  -4   6   8         99.78        119.58         2.33 o
  -3   6   8        107.39        148.80         2.39 o
  -2   6   8        182.83        160.89         2.09 o
  -1   6   8         21.74         34.40         0.95 o
   0   6   8        142.23        111.34         1.60 o
   1   6   8         57.45         66.15         2.55 o
   2   6   8        128.86        167.61         3.21 o
   3   6   8          3.79          4.18         1.02 o
   4   6   8         22.78         23.42         1.44 o
   5   6   8          6.72          7.72         0.99 o
   6   6   8          4.19          3.31         0.95 o
   7   6   8          9.23         11.63         1.93 o
 -10   7   8          1.32         -0.99         0.99 o
  -9   7   8          0.00         -0.78         0.78 o
  -8   7   8          2.77          1.23         0.93 o
  -7   7   8         39.09         44.30         2.05 o
  -6   7   8          0.08         -0.80         1.49 o
  -5   7   8         37.42         35.49         1.37 o
  -4   7   8          0.76          0.65         0.51 o
  -3   7   8        162.54        182.41         2.98 o
  -2   7   8        833.65        888.85         7.33 o
  -1   7   8        189.58        203.63         2.38 o
   0   7   8         74.67         87.87         1.47 o
   1   7   8         35.02         29.23         2.38 o
   2   7   8        525.86        486.62         6.49 o
   3   7   8         16.08         12.16         1.36 o
   4   7   8          0.53          0.83         1.02 o
   5   7   8         10.22         17.30         2.18 o
   6   7   8          0.42          0.70         1.11 o
   7   7   8          0.57          1.77         1.49 o
  -9   8   8         12.18         13.51         1.53 o
  -8   8   8          4.24          6.08         1.09 o
  -7   8   8         23.66         21.22         1.79 o
  -6   8   8          4.20          3.27         0.90 o
  -5   8   8         13.74         11.74         0.98 o
  -4   8   8          2.63          0.50         0.64 o
  -3   8   8          1.53         -0.67         0.67 o
  -2   8   8          5.80          3.11         0.60 o
  -1   8   8         30.10         25.25         1.02 o
   0   8   8          0.29          0.13         0.71 o
   1   8   8          0.02          0.04         0.59 o
   2   8   8         36.52         40.48         2.03 o
   3   8   8          0.06          0.33         0.76 o
   4   8   8          4.80          3.68         1.04 o
   5   8   8         16.34         21.91         2.39 o
   6   8   8          9.95         13.45         2.59 o
  -9   9   8          4.19          3.65         1.23 o
  -8   9   8          0.40          3.21         1.29 o
  -7   9   8         21.55         18.13         1.87 o
  -6   9   8          1.67          2.56         0.90 o
  -5   9   8          0.00         -0.72         0.72 o
  -4   9   8         16.94         15.02         1.02 o
  -3   9   8        165.01        152.10         2.71 o
  -2   9   8         21.30         21.22         1.17 o
  -1   9   8          0.47         -0.49         0.49 o
   0   9   8          0.03         -0.12         0.77 o
   1   9   8          1.16          2.17         0.89 o
   2   9   8          2.04          0.63         1.00 o
   3   9   8          0.73         -0.15         0.98 o
   4   9   8          6.10          5.31         1.12 o
   5   9   8          1.37         -0.95         0.95 o
   6   9   8          1.04          1.20         1.36 o
  -9  10   8          1.49          1.46         1.09 o
  -8  10   8          7.07          7.74         1.61 o
  -7  10   8         20.68         20.03         2.40 o
  -6  10   8          2.15         -0.20         0.51 o
  -5  10   8         12.71         11.16         1.00 o
  -4  10   8         78.77         80.19         2.08 o
  -3  10   8         13.18         12.83         1.12 o
  -2  10   8         22.61         21.23         1.72 o
  -1  10   8         26.68         27.71         1.50 o
   0  10   8          2.17          0.75         1.00 o
   1  10   8         46.70         51.29         3.62 o
   2  10   8          0.00         -1.45         1.49 o
   3  10   8          1.70          0.87         1.71 o
   4  10   8         15.19         21.67         1.90 o
   5  10   8          0.79          2.48         1.41 o
  -8  11   8          5.64          4.23         1.31 o
  -7  11   8          4.48          4.48         2.52 o
  -6  11   8          2.99          1.91         0.66 o
  -5  11   8         46.55         57.55         1.89 o
  -4  11   8         48.94         45.65         1.79 o
  -3  11   8          2.68          1.73         0.74 o
  -2  11   8          5.26          6.57         1.01 o
  -1  11   8         86.70        100.80         2.38 o
   0  11   8          8.40          8.50         1.48 o
   1  11   8          7.54         10.49         2.15 o
   2  11   8         15.19         13.33         3.87 o
   3  11   8          4.22          2.10         1.41 o
   4  11   8          2.27          2.63         1.75 o
  -8  12   8          2.34          8.78         2.29 o
  -7  12   8          0.48          0.81         1.26 o
  -6  12   8         24.21         25.09         1.32 o
  -5  12   8          2.01          3.41         0.85 o
  -4  12   8         11.04         11.06         2.34 o
  -3  12   8         24.48         30.05         1.58 o
  -2  12   8         48.23         46.92         3.13 o
  -1  12   8         15.42         17.67         2.63 o
   0  12   8          1.63          0.98         1.36 o
   1  12   8          2.59          3.56         1.53 o
   2  12   8         17.14         18.22         2.95 o
   3  12   8          2.33          2.12         1.49 o
  -7  13   8          3.47          1.47         1.23 o
  -6  13   8          1.07          0.50         0.86 o
  -5  13   8          0.67          0.74         0.83 o
  -4  13   8         32.69         41.62         3.13 o
  -3  13   8         11.62         10.16         1.15 o
  -2  13   8         15.27         15.25         1.43 o
  -1  13   8          0.16         -0.41         1.07 o
   0  13   8          1.80          2.79         1.94 o
   1  13   8          6.09          1.90         1.49 o
   2  13   8          8.42          5.90         1.78 o
  -6  14   8          0.00         -0.88         1.16 o
  -5  14   8         14.24         11.93         1.46 o
  -4  14   8          4.98          7.49         1.25 o
  -3  14   8          0.02         -1.07         1.07 o
  -2  14   8         11.13         13.89         1.66 o
  -1  14   8          0.16          1.02         3.32 o
   0  14   8          0.57         -0.27         1.49 o
   1  14   8          5.05          2.36         3.41 o
  -4  15   8          2.69          1.09         1.18 o
  -3  15   8          0.59          1.50         1.12 o
  -2  15   8          0.31         -2.01         2.01 o
  -1  15   8          0.26          1.77         2.00 o
  -1 -15   9          4.67          2.24         1.34 o
   0 -15   9          0.08         -1.10         1.10 o
   1 -15   9          1.43         -1.29         1.29 o
   2 -15   9          3.39          1.46         1.04 o
   3 -15   9          5.94         11.52         1.50 o
   4 -15   9          0.15         -0.27         0.85 o
  -3 -14   9         53.20         59.93         3.20 o
  -2 -14   9         15.54         14.25         1.70 o
  -1 -14   9          1.01          0.98         1.20 o
   0 -14   9          4.50          6.63         1.31 o
   1 -14   9          0.54          0.86         1.21 o
   2 -14   9          0.66          0.33         1.08 o
   3 -14   9          7.29          9.97         1.32 o
   4 -14   9          2.23          4.07         1.57 o
   5 -14   9         11.40          7.77         1.12 o
  -4 -13   9         91.25        115.01         2.84 o
  -3 -13   9          6.05          2.53         1.24 o
  -2 -13   9          0.08         -0.10         1.08 o
  -1 -13   9          4.99          5.67         1.36 o
   0 -13   9          0.02         -0.11         1.17 o
   1 -13   9          0.01         -0.87         0.89 o
   2 -13   9          2.40          1.91         0.83 o
   3 -13   9         39.87         40.06         1.64 o
   4 -13   9         39.51         46.48         1.92 o
   5 -13   9          7.03          6.64         0.98 o
   6 -13   9          3.71          4.18         1.79 o
  -5 -12   9         23.83         27.66         2.19 o
  -4 -12   9         23.12         24.68         2.12 o
  -3 -12   9          0.18         -1.10         1.52 o
  -2 -12   9          1.31          0.59         1.12 o
  -1 -12   9         17.09          9.99         1.94 o
   0 -12   9         15.29         12.46         1.49 o
   1 -12   9          0.25         -0.62         1.00 o
   2 -12   9          0.00          0.40         1.03 o
   3 -12   9          1.57          1.48         0.78 o
   4 -12   9         33.21         32.93         2.22 o
   5 -12   9          2.91          3.00         0.65 o
   6 -12   9          1.52          0.72         1.07 o
   7 -12   9          2.99          3.33         2.86 o
  -6 -11   9          0.51         -0.97         0.97 o
  -5 -11   9          0.39         -0.29         1.08 o
  -4 -11   9          1.17          2.58         1.06 o
  -3 -11   9          2.47          1.32         1.00 o
  -2 -11   9          0.49          0.39         0.94 o
  -1 -11   9         12.06          9.00         1.04 o
   0 -11   9         38.31         41.04         2.55 o
   1 -11   9         26.39         29.94         1.55 o
   2 -11   9          2.31          0.38         0.77 o
   3 -11   9          9.12          5.74         1.25 o
   4 -11   9          3.77          2.99         0.64 o
   5 -11   9          4.51          4.27         0.69 o
   6 -11   9          1.00         -0.15         1.64 o
   7 -11   9          2.88          5.20         2.06 o
  -6 -10   9          4.11          3.56         1.04 o
  -5 -10   9         26.92         23.40         1.56 o
  -4 -10   9          3.49          5.12         0.87 o
  -3 -10   9          2.50          0.59         0.98 o
  -2 -10   9         52.61         50.26         1.69 o
  -1 -10   9         28.07         29.32         1.27 o
   0 -10   9        132.94        137.78         4.31 o
   1 -10   9          9.94         12.73         1.12 o
   2 -10   9          5.91          9.27         1.14 o
   3 -10   9         15.37         11.15         1.00 o
   4 -10   9          9.50          8.52         1.13 o
   5 -10   9          8.37          4.48         0.74 o
   6 -10   9          4.77          4.84         1.04 o
   7 -10   9          0.06          0.17         1.86 o
   8 -10   9          2.41          7.14         1.49 o
  -7  -9   9          6.57          8.06         1.11 o
  -6  -9   9          2.77          1.07         0.91 o
  -5  -9   9          0.01         -0.65         0.99 o
  -4  -9   9         28.81         23.06         1.47 o
  -3  -9   9         22.35         18.80         1.20 o
  -2  -9   9         32.73         36.04         1.54 o
  -1  -9   9         11.72          9.30         0.83 o
   0  -9   9          4.62          3.25         0.58 o
   1  -9   9        106.47        107.89         2.09 o
   2  -9   9        269.23        260.03         3.26 o
   3  -9   9          0.24         -0.20         0.57 o
   4  -9   9         10.78          7.10         0.72 o
   5  -9   9         48.63         43.83         1.31 o
   6  -9   9          0.02         -0.82         0.82 o
   7  -9   9          0.16         -1.08         1.08 o
   8  -9   9          6.76          8.45         3.23 o
  -7  -8   9          1.04          1.98         1.22 o
  -6  -8   9          0.00          0.08         0.84 o
  -5  -8   9          6.62          4.57         1.00 o
  -4  -8   9         30.90         32.70         1.58 o
  -3  -8   9         13.06         18.38         0.96 o
  -2  -8   9        202.79        207.55         3.79 o
  -1  -8   9         29.31         25.94         1.18 o
   0  -8   9        564.64        533.15         4.81 o
   1  -8   9         72.34         80.89         1.74 o
   2  -8   9         35.06         28.53         1.13 o
   3  -8   9          0.84          0.44         0.48 o
   4  -8   9         33.12         36.22         1.16 o
   5  -8   9         30.69         28.54         1.54 o
   6  -8   9          7.07          9.88         1.41 o
   7  -8   9          4.95          3.18         1.19 o
   8  -8   9         38.48         42.07         2.84 o
   9  -8   9          0.10          0.93         4.65 o
  -8  -7   9          6.86          9.14         1.77 o
  -7  -7   9         29.04         31.71         2.01 o
  -6  -7   9         15.07         11.28         1.07 o
  -5  -7   9         11.44          9.69         1.00 o
  -4  -7   9         80.45         61.25         1.59 o
  -3  -7   9        440.00        417.88         4.45 o
  -2  -7   9        119.12        106.33         2.29 o
  -1  -7   9         60.51         61.60         1.57 o
   0  -7   9       2094.63       2037.58        16.11 o
   1  -7   9        365.16        348.95         5.53 o
   2  -7   9        104.67         92.35         1.78 o
   3  -7   9         53.81         39.00         1.17 o
   4  -7   9         48.52         49.98         1.25 o
   5  -7   9         13.15         11.79         1.28 o
   6  -7   9         12.94         12.39         1.49 o
   7  -7   9         20.72         23.23         1.93 o
   8  -7   9          1.49          2.36         1.23 o
   9  -7   9         11.04         11.91         2.00 o
  -8  -6   9          0.06          0.19         1.58 o
  -7  -6   9          4.97          4.88         0.89 o
  -6  -6   9          0.30          0.88         0.66 o
  -5  -6   9          0.62         -0.13         0.64 o
  -4  -6   9          4.45          0.75         0.53 o
  -3  -6   9         92.06        102.49         1.98 o
  -2  -6   9         50.96         53.82         1.23 o
  -1  -6   9        335.45        347.23         3.37 o
   0  -6   9        277.41        240.03         2.76 o
   1  -6   9         46.21         34.57         1.25 o
   2  -6   9          0.34          0.42         0.36 o
   4  -6   9          0.43         -0.02         0.54 o
   5  -6   9          3.92          8.72         1.04 o
   6  -6   9          1.46          1.97         1.00 o
   7  -6   9         94.83        110.36         3.54 o
   8  -6   9          6.97          6.94         1.12 o
   9  -6   9          4.26          3.34         1.16 o
  -9  -5   9          7.27          3.41         1.30 o
  -8  -5   9          0.00          2.44         1.09 o
  -7  -5   9          0.00          0.31         0.66 o
  -6  -5   9          6.50          7.02         1.16 o
  -5  -5   9        120.37        105.66         2.59 o
  -4  -5   9        271.56        246.06         3.03 o
  -3  -5   9        103.98        116.45         1.90 o
  -2  -5   9         27.59         27.14         0.83 o
  -1  -5   9          0.90          2.16         0.41 o
   0  -5   9        101.02        122.60         1.58 o
   1  -5   9         69.52         61.94         1.22 o
   2  -5   9        185.90        147.21         2.13 o
   3  -5   9        181.29        170.23         2.61 o
   4  -5   9         40.97         30.20         1.03 o
   5  -5   9         16.74         17.25         1.54 o
   6  -5   9         10.85         10.38         1.63 o
   7  -5   9          6.90          7.20         1.93 o
   8  -5   9          5.87          4.79         1.26 o
   9  -5   9          0.12          0.14         1.08 o
  -9  -4   9         12.16         13.18         1.65 o
  -8  -4   9         20.86         24.45         1.89 o
  -7  -4   9         12.47          8.72         1.18 o
  -6  -4   9          7.05          4.25         0.73 o
  -5  -4   9        105.07         89.13         2.19 o
  -4  -4   9        135.55        140.70         2.56 o
  -3  -4   9         48.01         39.81         1.08 o
  -2  -4   9          1.17         -0.38         0.38 o
  -1  -4   9        633.73        665.91         4.77 o
   0  -4   9         85.17         58.42         1.08 o
   1  -4   9         33.67         34.74         1.03 o
   2  -4   9         15.87         10.27         1.33 o
   3  -4   9        188.51        163.76         2.23 o
   4  -4   9        130.77        141.27         2.54 o
   5  -4   9          0.14         -0.93         0.93 o
   6  -4   9          0.13          0.70         0.80 o
   7  -4   9        165.26        184.93         4.39 o
   8  -4   9          1.06          0.31         1.55 o
   9  -4   9          0.63          0.17         1.08 o
  -9  -3   9          1.99          4.83         1.63 o
  -8  -3   9         18.24         15.25         1.48 o
  -7  -3   9          1.51          2.48         0.94 o
  -6  -3   9         16.53         15.74         1.34 o
  -5  -3   9        396.25        391.03         4.62 o
  -4  -3   9         30.74         41.15         1.38 o
  -3  -3   9         25.57         36.65         0.88 o
  -2  -3   9          8.74         10.57         0.55 o
  -1  -3   9        118.61         89.83         1.34 o
   0  -3   9         88.98        104.15         1.30 o
   1  -3   9        195.42        177.67         1.96 o
   2  -3   9          1.80          1.63         0.37 o
   3  -3   9          8.08          5.56         0.57 o
   4  -3   9         11.55          8.74         0.86 o
   5  -3   9         47.53         59.88         2.38 o
   6  -3   9         45.48         46.88         2.29 o
   7  -3   9         13.59         11.79         1.49 o
   8  -3   9          1.91          2.31         1.08 o
   9  -3   9         10.53         13.39         2.32 o
  -9  -2   9          2.81          5.10         1.09 o
  -8  -2   9         19.19         20.47         2.84 o
  -7  -2   9          4.22          4.76         1.18 o
  -6  -2   9         90.21         97.98         2.23 o
  -5  -2   9        109.12        103.11         2.28 o
  -4  -2   9          2.37          1.70         0.53 o
  -3  -2   9         45.42         57.69         1.59 o
  -2  -2   9         18.98         16.51         0.72 o
  -1  -2   9         28.07         40.97         0.94 o
   0  -2   9        275.52        329.41         2.90 o
   1  -2   9        100.55        116.43         1.50 o
   2  -2   9        148.54        167.98         1.90 o
   3  -2   9         21.37         20.12         1.04 o
   4  -2   9          6.65          5.88         0.59 o
   5  -2   9        376.24        337.91         6.08 o
   6  -2   9          9.89         10.00         1.31 o
   7  -2   9          5.58          3.48         1.39 o
   8  -2   9          0.14          1.45         1.24 o
   9  -2   9          6.61          9.48         3.25 o
 -10  -1   9          9.29          8.43         1.41 o
  -9  -1   9          9.18         10.83         1.38 o
  -8  -1   9          1.34          2.81         1.00 o
  -7  -1   9        104.24        109.20         2.82 o
  -6  -1   9          1.67          1.57         0.54 o
  -5  -1   9          0.59          0.90         0.57 o
  -4  -1   9         80.18         61.37         1.58 o
  -3  -1   9         14.42         29.13         0.99 o
  -2  -1   9          1.52          0.28         0.22 o
  -1  -1   9         51.12         98.79         1.63 o
   0  -1   9         17.51         23.79         1.12 o
   1  -1   9        287.49        378.81         3.70 o
   2  -1   9        636.13        709.93         5.94 o
   3  -1   9         11.37         12.44         0.86 o
   4  -1   9        152.51        141.80         2.57 o
   5  -1   9        736.13        691.37         6.35 o
   6  -1   9          4.81          3.91         1.55 o
   7  -1   9          9.99         13.13         2.48 o
   8  -1   9          0.64          0.14         1.08 o
   9  -1   9          0.65          1.06         1.26 o
 -10   0   9          1.56          1.18         1.04 o
  -9   0   9          2.19          0.59         0.93 o
  -8   0   9          1.10          0.12         0.86 o
  -7   0   9        221.59        207.04         6.83 o
  -6   0   9        455.90        419.28         3.93 o
  -5   0   9         41.08         41.51         1.34 o
  -4   0   9         30.26         31.27         1.34 o
  -3   0   9        316.47        373.88         3.71 o
  -2   0   9          1.05          0.78         0.24 o
  -1   0   9        774.73        796.61         5.34 o
   0   0   9        621.24        593.95         4.29 o
   1   0   9        854.76        815.48         6.12 o
   2   0   9        117.25        115.00         1.86 o
   3   0   9         13.19         17.06         0.90 o
   4   0   9        956.02       1012.44        11.61 o
   5   0   9          0.02          0.23         0.52 o
   6   0   9          2.37          0.31         0.91 o
   7   0   9         16.16         13.71         2.79 o
   8   0   9          2.77          2.86         2.63 o
   9   0   9          0.41          1.03         1.11 o
 -10   1   9          2.43          6.23         2.23 o
  -9   1   9          0.15         -1.00         1.00 o
  -8   1   9         49.82         44.12         3.00 o
  -7   1   9        391.67        387.33         5.73 o
  -6   1   9          8.60          7.31         1.00 o
  -5   1   9          8.30          7.76         0.61 o
  -4   1   9        164.29        159.35         2.58 o
  -3   1   9          1.10          0.93         0.38 o
  -2   1   9         23.99         17.33         1.09 o
  -1   1   9        118.98         97.07         1.22 o
   0   1   9         10.00         11.86         0.58 o
   1   1   9         74.19         61.08         0.93 o
   2   1   9         31.74         45.89         1.27 o
   3   1   9        795.33        764.31         7.69 o
   4   1   9         10.03          6.19         1.09 o
   5   1   9          3.09         -0.53         0.53 o
   6   1   9          3.13          2.85         1.03 o
   7   1   9          0.02         -0.25         1.08 o
   8   1   9          0.22         -0.73         1.20 o
   9   1   9          2.31          1.55         2.48 o
 -10   2   9         13.56         15.29         1.57 o
  -9   2   9          2.18          3.14         1.28 o
  -8   2   9         10.84         11.38         1.35 o
  -7   2   9         55.75         46.77         1.74 o
  -6   2   9         44.92         44.70         2.30 o
  -5   2   9        185.85        171.95         2.19 o
  -4   2   9         50.72         62.71         1.33 o
  -3   2   9         58.24         52.92         1.14 o
  -2   2   9         59.93         66.17         1.28 o
  -1   2   9          2.05          1.59         0.30 o
   0   2   9          1.06         -0.01         0.24 o
   1   2   9        145.89        138.28         2.38 o
   2   2   9        100.33        104.78         2.37 o
   3   2   9          1.79          4.41         0.84 o
   4   2   9          2.19          0.84         0.76 o
   5   2   9         47.03         46.03         1.60 o
   6   2   9         32.26         29.18         2.16 o
   7   2   9          0.00          0.23         1.39 o
   8   2   9          0.41          1.86         2.01 o
 -10   3   9          1.57          2.74         1.12 o
  -9   3   9          1.19          1.45         0.86 o
  -8   3   9         44.88         51.40         2.39 o
  -7   3   9          0.03          0.03         0.63 o
  -6   3   9          3.53          1.57         0.64 o
  -5   3   9        185.31        171.41         3.01 o
  -4   3   9         44.39         47.24         1.49 o
  -3   3   9        455.63        443.33         4.80 o
  -2   3   9          4.25          5.48         0.47 o
  -1   3   9        267.47        230.53         2.00 o
   0   3   9         43.03         32.63         0.71 o
   1   3   9          0.08         -0.31         0.46 o
   2   3   9         16.14         15.03         0.89 o
   3   3   9        201.66        184.17         3.18 o
   4   3   9        240.22        228.33         3.76 o
   5   3   9        102.63        103.09         2.82 o
   6   3   9          0.27         -1.03         1.03 o
   7   3   9         25.34         18.87         4.80 o
   8   3   9          4.26          4.58         1.55 o
 -10   4   9          0.93         -0.38         1.70 o
  -9   4   9         28.57         31.00         1.61 o
  -8   4   9          1.11         -0.66         0.66 o
  -7   4   9          5.20         10.17         1.81 o
  -6   4   9          4.25          2.48         0.82 o
  -5   4   9          2.24          0.58         0.76 o
  -4   4   9         60.45         54.92         1.50 o
  -3   4   9         40.99         46.37         1.49 o
  -2   4   9         67.43         47.93         1.51 o
  -1   4   9        583.98        595.12         4.67 o
   0   4   9         75.60         97.71         1.45 o
   1   4   9          0.06          1.00         0.94 o
   2   4   9        133.96        165.53         4.34 o
   3   4   9         13.32         10.13         1.04 o
   4   4   9          3.08          3.10         1.24 o
   5   4   9         25.10         17.66         1.46 o
   6   4   9          1.79          1.77         0.55 o
   7   4   9          1.79          3.48         1.31 o
   8   4   9          3.80          5.19         1.59 o
 -10   5   9          1.49          0.43         0.85 o
  -9   5   9          1.18          2.07         1.12 o
  -8   5   9          8.13         10.94         1.42 o
  -7   5   9          2.37          1.77         0.86 o
  -6   5   9          3.14          1.06         0.76 o
  -5   5   9         57.86         72.96         1.98 o
  -4   5   9        146.42        136.43         2.33 o
  -3   5   9         84.06         95.86         2.15 o
  -2   5   9        355.98        415.12         4.03 o
  -1   5   9         12.27         16.45         0.77 o
   0   5   9         45.45         60.36         1.07 o
   1   5   9         35.72         43.25         1.29 o
   2   5   9        102.40        101.12         2.66 o
   3   5   9         25.17         32.15         1.91 o
   4   5   9          0.02         -0.87         0.87 o
   5   5   9          1.01          1.49         0.73 o
   6   5   9          5.51          3.17         0.78 o
   7   5   9          0.58         -1.86         1.86 o
 -10   6   9         28.72         29.68         2.34 o
  -9   6   9         12.21         14.30         3.01 o
  -8   6   9          0.79          1.03         1.04 o
  -7   6   9          0.01         -0.82         0.82 o
  -6   6   9        135.68        134.30         3.08 o
  -5   6   9          0.07         -0.53         0.89 o
  -4   6   9          0.89          2.52         0.89 o
  -3   6   9        167.85        146.48         2.85 o
  -2   6   9        770.88        801.93         6.76 o
  -1   6   9          8.37          2.17         0.64 o
   0   6   9        112.70        103.31         1.46 o
   1   6   9         10.91          8.62         0.89 o
   2   6   9         20.71         18.58         2.34 o
   3   6   9          3.21          2.93         0.86 o
   4   6   9          6.30          9.01         1.17 o
   5   6   9        137.90        152.64         3.21 o
   6   6   9          0.01          0.44         0.76 o
   7   6   9          0.30          0.62         1.49 o
  -9   7   9          2.93          2.86         1.01 o
  -8   7   9          7.42          8.85         1.23 o
  -7   7   9         16.74         15.01         1.79 o
  -6   7   9         12.36         10.56         1.42 o
  -5   7   9          0.01         -0.15         0.65 o
  -4   7   9         10.40         11.66         1.35 o
  -3   7   9       1166.87       1095.31        10.29 o
  -2   7   9        503.44        461.07         4.61 o
  -1   7   9          0.14         -0.32         0.41 o
   0   7   9          7.74         12.62         1.12 o
   1   7   9          8.30          6.24         0.98 o
   2   7   9         41.58         38.50         2.10 o
   3   7   9         30.25         38.60         1.89 o
   4   7   9         29.33         29.58         1.79 o
   5   7   9          4.59          2.60         0.95 o
   6   7   9          9.79         11.93         1.27 o
  -9   8   9          0.10         -0.31         0.96 o
  -8   8   9          0.13         -0.84         0.90 o
  -7   8   9          0.07          0.23         1.19 o
  -6   8   9         27.37         24.65         1.74 o
  -5   8   9          5.69          5.71         0.87 o
  -4   8   9          0.02          0.46         0.53 o
  -3   8   9         18.92         17.43         1.30 o
  -2   8   9        170.53        143.09         2.77 o
  -1   8   9         17.79         15.78         0.85 o
   0   8   9         13.25         14.73         1.56 o
   1   8   9         12.38          8.43         1.07 o
   2   8   9          3.99          3.98         1.23 o
   3   8   9         17.65         15.88         1.70 o
   4   8   9          1.25          0.67         1.09 o
   5   8   9          2.75          1.80         1.35 o
   6   8   9          8.02          4.75         1.95 o
  -9   9   9          0.05          1.66         1.19 o
  -8   9   9          5.99          8.64         1.31 o
  -7   9   9          3.20          1.78         1.14 o
  -6   9   9         24.66         23.17         1.15 o
  -5   9   9         21.94         18.48         1.44 o
  -4   9   9         16.38         14.80         1.70 o
  -3   9   9          4.78          5.76         0.84 o
  -2   9   9          0.24         -0.57         0.69 o
  -1   9   9          0.79         -0.11         0.60 o
   0   9   9         19.62         16.19         1.30 o
   1   9   9          4.68          2.40         1.00 o
   2   9   9          2.65          4.05         1.41 o
   3   9   9          9.47          5.42         1.42 o
   4   9   9         11.53         11.44         1.44 o
   5   9   9         49.32         45.85         2.73 o
  -8  10   9          2.81          2.77         1.42 o
  -7  10   9          5.81          8.26         1.36 o
  -6  10   9          6.22          7.16         1.02 o
  -5  10   9          0.49         -0.66         0.66 o
  -4  10   9          9.94         13.88         1.16 o
  -3  10   9         36.43         37.01         1.91 o
  -2  10   9         55.35         48.73         1.81 o
  -1  10   9          0.10         -1.04         1.04 o
   0  10   9          6.88          7.30         1.90 o
   1  10   9         21.46         17.96         4.41 o
   2  10   9          6.10          0.22         2.01 o
   3  10   9         14.57         11.16         1.78 o
   4  10   9          4.29          3.79         1.27 o
   5  10   9          5.31          8.63         3.13 o
  -8  11   9          1.83          1.89         1.43 o
  -7  11   9          6.20          5.85         1.30 o
  -6  11   9          0.05         -0.70         0.70 o
  -5  11   9          0.65         -0.91         0.91 o
  -4  11   9          0.35         -0.50         0.89 o
  -3  11   9         23.96         24.75         1.55 o
  -2  11   9          2.29          2.37         1.07 o
  -1  11   9         15.24         12.87         1.36 o
   0  11   9          0.22         -0.40         0.94 o
   1  11   9          0.02          2.32         1.31 o
   2  11   9         19.04         16.32         4.18 o
   3  11   9         15.45         19.98         2.63 o
   4  11   9         27.68         30.51         3.10 o
  -7  12   9          0.62          2.78         1.70 o
  -6  12   9          0.10          0.58         0.94 o
  -5  12   9         18.30         14.90         1.32 o
  -4  12   9          8.48          7.29         1.10 o
  -3  12   9          1.72         -0.70         0.77 o
  -2  12   9          1.49          4.46         1.23 o
  -1  12   9          0.32          0.72         1.66 o
   0  12   9          0.45         -0.93         1.31 o
   1  12   9          8.46         10.77         2.01 o
   2  12   9         67.83         76.17         3.83 o
   3  12   9          8.59          6.12         1.78 o
  -6  13   9         19.00         16.13         1.43 o
  -5  13   9         22.31         18.25         1.92 o
  -4  13   9          0.00         -0.88         0.88 o
  -3  13   9          0.01         -0.02         1.00 o
  -2  13   9          0.01         -1.04         1.24 o
  -1  13   9          0.00         -0.93         4.03 o
   0  13   9         12.05         15.99         2.19 o
   1  13   9          6.31          6.16         1.85 o
   2  13   9         89.01         88.92         6.66 o
  -5  14   9          1.83          0.70         1.88 o
  -4  14   9          0.46         -0.20         0.94 o
  -3  14   9          5.95          4.89         1.34 o
  -2  14   9          1.48          2.97         1.44 o
  -1  14   9         10.60         12.08         2.79 o
   0  14   9          4.91         12.67         2.07 o
   0 -15  10          0.05         -0.89         1.30 o
   1 -15  10          3.61          1.23         1.10 o
   2 -15  10          1.61          1.27         1.19 o
   3 -15  10          0.26         -1.02         1.02 o
  -2 -14  10          0.51         -1.00         1.45 o
  -1 -14  10          4.63          5.45         1.93 o
   0 -14  10         25.76         23.95         1.92 o
   1 -14  10          3.11          3.69         1.10 o
   2 -14  10          1.37         -1.27         1.27 o
   3 -14  10          5.70          5.65         1.05 o
   4 -14  10          0.76          1.56         1.14 o
   5 -14  10          0.04         -0.33         0.69 o
  -3 -13  10          1.41          1.93         1.21 o
  -2 -13  10         10.66         17.25         1.67 o
  -1 -13  10         49.47         55.54         2.84 o
   0 -13  10         10.46         10.44         1.52 o
   1 -13  10          0.06         -0.13         0.97 o
   2 -13  10          0.37         -0.99         0.99 o
   3 -13  10         13.20         16.35         1.37 o
   4 -13  10          3.77          2.08         0.82 o
   5 -13  10          0.99          0.86         0.86 o
   6 -13  10          9.37         11.68         1.66 o
  -4 -12  10          2.03         -0.25         1.15 o
  -3 -12  10          0.29          0.04         0.98 o
  -2 -12  10          2.19          1.73         0.96 o
  -1 -12  10        147.77        166.84         3.15 o
   0 -12  10          5.58          7.83         1.26 o
   1 -12  10          0.20         -0.19         1.21 o
   2 -12  10          7.30          5.00         1.13 o
   3 -12  10          9.62          8.26         0.95 o
   4 -12  10          4.15          3.87         0.76 o
   5 -12  10          0.45         -0.53         0.53 o
   6 -12  10         47.74         58.70         2.96 o
  -5 -11  10         16.58         17.20         1.77 o
  -4 -11  10          1.71         -0.10         0.87 o
  -3 -11  10          1.42          0.82         1.30 o
  -2 -11  10         91.80         96.87         2.47 o
  -1 -11  10          0.58          2.04         0.77 o
   0 -11  10          2.14          3.22         1.88 o
   1 -11  10         23.94         26.06         1.38 o
   2 -11  10          0.28          0.26         0.77 o
   3 -11  10         13.89         15.98         1.41 o
   4 -11  10         49.63         43.33         2.42 o
   5 -11  10          3.98          4.90         0.87 o
   6 -11  10          0.44          1.24         1.07 o
   7 -11  10          1.59          0.19         1.55 o
  -6 -10  10          0.86          0.20         0.96 o
  -5 -10  10         12.51         11.27         1.22 o
  -4 -10  10         28.87         29.22         1.91 o
  -3 -10  10          6.88          4.93         0.95 o
  -2 -10  10          5.75          6.66         1.10 o
  -1 -10  10          5.58          6.61         0.84 o
   0 -10  10          4.53          5.31         0.96 o
   1 -10  10         39.77         39.95         1.38 o
   2 -10  10         48.90         41.15         1.40 o
   3 -10  10         19.24         15.76         1.61 o
   4 -10  10         20.39         15.58         1.10 o
   5 -10  10          0.89          1.80         0.70 o
   6 -10  10          2.94          2.14         1.19 o
   7 -10  10          0.01         -1.10         2.32 o
   8 -10  10          0.03         -1.24         4.34 o
  -7  -9  10          8.44          6.76         1.08 o
  -6  -9  10         22.25         19.62         1.79 o
  -5  -9  10         23.93         23.60         1.54 o
  -4  -9  10          0.31         -0.47         0.77 o
  -3  -9  10         42.90         42.75         2.02 o
  -2  -9  10         86.57         98.38         2.33 o
  -1  -9  10         37.31         42.48         1.39 o
   0  -9  10         11.15          7.94         0.80 o
   1  -9  10          5.90          5.14         0.97 o
   2  -9  10          0.02          0.27         0.78 o
   3  -9  10          3.28          6.29         0.70 o
   4  -9  10         35.81         38.96         1.27 o
   5  -9  10          0.00         -0.58         0.58 o
   6  -9  10         16.62         20.72         1.93 o
   7  -9  10          1.09          1.83         1.26 o
   8  -9  10          0.18          0.37         1.46 o
  -7  -8  10          0.01          1.04         0.93 o
  -6  -8  10          0.01         -0.16         0.97 o
  -5  -8  10          6.84          4.16         1.03 o
  -4  -8  10          0.26         -0.53         0.66 o
  -3  -8  10         90.49        110.87         2.03 o
  -2  -8  10          6.77          6.73         0.91 o
  -1  -8  10          4.60          3.97         0.71 o
   0  -8  10         27.52         26.59         1.76 o
   1  -8  10        124.27        107.56         2.81 o
   2  -8  10          2.68          3.49         0.63 o
   3  -8  10        157.64        136.78         2.20 o
   4  -8  10          0.97         -0.01         0.49 o
   5  -8  10          0.77         -0.06         0.63 o
   6  -8  10          0.18         -0.06         1.86 o
   7  -8  10          7.73         10.22         1.63 o
   8  -8  10         41.56         55.37         3.58 o
  -8  -7  10          1.59         -0.73         1.27 o
  -7  -7  10          1.31          0.04         0.78 o
  -6  -7  10          0.03          0.00         0.84 o
  -5  -7  10         15.99         12.71         1.15 o
  -4  -7  10        320.91        273.44         4.02 o
  -3  -7  10         37.46         33.23         1.28 o
  -2  -7  10         22.06         21.55         0.95 o
  -1  -7  10         36.75         31.13         1.21 o
   0  -7  10        160.05        171.26         2.77 o
   1  -7  10         11.68          7.24         0.72 o
   2  -7  10         12.23         13.00         0.77 o
   3  -7  10         24.66         16.21         0.82 o
   4  -7  10        264.52        218.95         3.72 o
   5  -7  10         48.46         50.28         2.96 o
   6  -7  10          3.70          1.75         1.55 o
   7  -7  10          0.33          3.46         1.70 o
   8  -7  10          7.01         11.00         4.96 o
  -8  -6  10         24.04         28.58         2.18 o
  -7  -6  10          2.71          1.86         0.70 o
  -6  -6  10          0.21         -0.10         0.95 o
  -5  -6  10          2.85          3.01         0.91 o
  -4  -6  10         35.87         30.43         1.70 o
  -3  -6  10         27.87         21.22         1.07 o
  -2  -6  10          0.70         -0.15         0.48 o
  -1  -6  10         22.83         28.06         1.48 o
   0  -6  10        241.45        223.50         3.00 o
   1  -6  10         64.48         73.93         1.48 o
   2  -6  10         39.31         33.27         1.22 o
   3  -6  10         66.69         52.90         1.23 o
   4  -6  10        206.06        177.57         2.91 o
   5  -6  10          0.20          0.10         0.67 o
   6  -6  10         38.08         33.89         4.49 o
   7  -6  10          1.23          0.83         1.21 o
   8  -6  10          1.30          3.27         1.26 o
  -8  -5  10          7.28          9.53         1.43 o
  -7  -5  10         10.09         14.25         1.27 o
  -6  -5  10          6.41          5.99         0.83 o
  -5  -5  10         85.10         82.83         2.08 o
  -4  -5  10         87.62         74.84         2.87 o
  -3  -5  10         25.58         23.55         1.00 o
  -2  -5  10         14.68         10.81         0.72 o
  -1  -5  10        173.68        178.94         2.14 o
   0  -5  10         29.17         26.89         0.92 o
   1  -5  10          0.10         -0.08         0.44 o
   2  -5  10        127.66        115.99         2.08 o
   3  -5  10         28.15         28.78         1.61 o
   4  -5  10         37.03         32.12         2.46 o
   5  -5  10         10.35          7.78         1.35 o
   6  -5  10         37.47         41.36         2.08 o
   7  -5  10          0.25          0.10         1.26 o
   8  -5  10          0.97          2.31         1.31 o
   9  -5  10          1.11          2.24         1.31 o
  -9  -4  10          2.12          2.95         1.18 o
  -8  -4  10         44.84         51.20         2.46 o
  -7  -4  10          0.35          0.09         0.51 o
  -6  -4  10          0.56          0.40         0.64 o
  -5  -4  10         74.57         80.58         3.62 o
  -4  -4  10         42.13         41.06         2.01 o
  -3  -4  10          2.08         -0.02         0.49 o
  -2  -4  10         18.72         29.93         0.93 o
  -1  -4  10         17.24         19.61         1.02 o
   0  -4  10         80.48         54.88         1.04 o
   1  -4  10        286.89        278.58         2.84 o
   2  -4  10         10.26         20.46         0.90 o
   3  -4  10         56.59         64.85         2.19 o
   4  -4  10         14.77         15.86         1.07 o
   5  -4  10         43.30         35.75         2.63 o
   6  -4  10         37.36         35.13         2.16 o
   7  -4  10         41.87         38.20         2.29 o
   8  -4  10         31.59         29.63         2.29 o
   9  -4  10          0.23         -0.68         2.01 o
  -9  -3  10          2.51          0.29         1.04 o
  -8  -3  10          6.43          5.51         1.18 o
  -7  -3  10         41.94         40.29         2.34 o
  -6  -3  10          4.62          6.73         0.88 o
  -5  -3  10         15.90          9.38         0.88 o
  -4  -3  10        220.32        230.88         3.32 o
  -3  -3  10         16.40         15.57         1.12 o
  -2  -3  10        591.22        652.52         5.61 o
  -1  -3  10          0.49          4.41         0.62 o
   0  -3  10         46.31         42.43         0.94 o
   1  -3  10         24.17         16.86         0.81 o
   2  -3  10         62.97         47.57         1.19 o
   3  -3  10         10.41          6.81         0.76 o
   4  -3  10          0.65          0.08         0.64 o
   5  -3  10        270.50        267.84         4.57 o
   6  -3  10          0.69          1.10         1.55 o
   7  -3  10         47.39         47.07         2.52 o
   8  -3  10          0.02         -0.56         2.63 o
   9  -3  10          0.08         -0.41         1.11 o
  -9  -2  10         11.44          9.70         1.44 o
  -8  -2  10         20.57         20.57         2.18 o
  -7  -2  10         16.57         17.77         1.50 o
  -6  -2  10          0.61         -0.72         0.72 o
  -5  -2  10         14.47         14.84         1.12 o
  -4  -2  10        299.80        308.77         3.94 o
  -3  -2  10        213.43        158.37         2.81 o
  -2  -2  10        114.77        137.01         1.94 o
  -1  -2  10         17.95         36.95         0.86 o
   0  -2  10        671.85        730.74         5.83 o
   1  -2  10         96.75         99.54         1.32 o
   2  -2  10         39.34         42.75         1.30 o
   3  -2  10         26.50         28.55         1.23 o
   4  -2  10         44.51         43.74         1.17 o
   5  -2  10          8.84          8.68         0.75 o
   6  -2  10          3.43          3.85         1.26 o
   7  -2  10          5.60          7.37         1.31 o
   8  -2  10          0.46          1.38         1.08 o
   9  -2  10         12.74         10.80         2.01 o
  -9  -1  10          0.00          0.08         1.42 o
  -8  -1  10         12.40         10.68         1.36 o
  -7  -1  10         58.92         59.14         2.38 o
  -6  -1  10         11.41         12.12         0.87 o
  -5  -1  10         32.68         20.88         1.10 o
  -4  -1  10        212.05        216.44         3.07 o
  -3  -1  10        120.37        135.23         2.28 o
  -2  -1  10        469.39        535.68         4.96 o
  -1  -1  10        392.94        317.88         2.93 o
   0  -1  10        118.33        120.85         1.63 o
   1  -1  10        355.16        326.10         2.95 o
   2  -1  10        351.21        369.54         4.82 o
   3  -1  10          0.08         -0.75         0.75 o
   4  -1  10         47.39         54.57         2.03 o
   5  -1  10         72.64         79.07         2.29 o
   6  -1  10        173.34        179.20         4.54 o
   7  -1  10         15.55         17.74         5.42 o
   8  -1  10         20.89         32.05         3.10 o
 -10   0  10          0.90          0.23         1.18 o
  -9   0  10          5.65          4.13         2.51 o
  -8   0  10          0.05         -1.32         1.32 o
  -7   0  10        151.02        156.57         4.11 o
  -6   0  10         23.37         20.93         1.26 o
  -5   0  10        223.27        223.60         3.21 o
  -4   0  10          0.30          1.26         0.65 o
  -3   0  10        124.71         90.75         1.82 o
  -2   0  10        259.91        260.59         2.90 o
  -1   0  10        342.04        410.04         3.65 o
   0   0  10        693.22        829.82         5.78 o
   1   0  10         15.75          9.66         0.64 o
   2   0  10        142.15        134.00         2.23 o
   3   0  10         25.51         31.30         1.72 o
   4   0  10         11.80          8.00         0.88 o
   5   0  10         41.32         46.55         1.60 o
   6   0  10          9.42         15.53         1.86 o
   7   0  10         13.16         16.05         2.32 o
   8   0  10         44.82         64.32         4.03 o
 -10   1  10          1.73          1.22         1.12 o
  -9   1  10          2.76         -0.63         1.32 o
  -8   1  10         33.00         33.11         2.13 o
  -7   1  10        216.60        226.66         4.27 o
  -6   1  10         11.68          8.72         1.09 o
  -5   1  10        131.29        116.83         3.13 o
  -4   1  10         23.24         21.82         0.98 o
  -3   1  10       1038.04       1128.26         9.19 o
  -2   1  10        334.35        284.96         3.13 o
  -1   1  10        221.19        199.45         1.99 o
   0   1  10         39.02         21.90         1.03 o
   1   1  10        319.76        381.88         5.40 o
   2   1  10         17.44         13.64         1.07 o
   3   1  10        254.16        260.85         3.30 o
   4   1  10         44.15         29.06         1.44 o
   5   1  10          3.86          5.64         1.04 o
   6   1  10          8.25          8.64         2.48 o
   7   1  10          1.54         -0.37         1.21 o
   8   1  10         24.00         28.59         2.34 o
 -10   2  10          0.70         -0.50         1.27 o
  -9   2  10          2.81          5.38         1.74 o
  -8   2  10          2.80          1.24         0.90 o
  -7   2  10         39.04         42.66         1.88 o
  -6   2  10          2.30          2.02         0.47 o
  -5   2  10         33.58         30.68         1.23 o
  -4   2  10        459.96        447.30         4.37 o
  -3   2  10         78.11         80.77         1.66 o
  -2   2  10         62.81         50.36         1.50 o
  -1   2  10        191.67        223.76         1.98 o
   0   2  10        343.90        340.45         2.88 o
   1   2  10        133.90        140.64         2.20 o
   2   2  10        333.43        327.09         5.32 o
   3   2  10         21.39         29.12         1.41 o
   4   2  10         62.25         60.54         2.15 o
   5   2  10          2.57          6.71         1.22 o
   6   2  10         10.25          8.77         1.70 o
   7   2  10          3.83          3.26         1.31 o
   8   2  10          1.89          1.90         1.49 o
 -10   3  10          3.16          2.78         1.44 o
  -9   3  10          0.22         -0.86         0.86 o
  -8   3  10          0.03          0.16         0.77 o
  -7   3  10          1.19          0.27         0.66 o
  -6   3  10         18.42         15.34         0.94 o
  -5   3  10         16.26         17.04         0.96 o
  -4   3  10         33.17         35.67         1.36 o
  -3   3  10         55.37         38.87         1.19 o
  -2   3  10        329.23        336.09         3.24 o
  -1   3  10        312.71        269.10         2.30 o
   0   3  10        131.44        130.04         1.62 o
   1   3  10        471.83        472.35         5.22 o
   2   3  10        290.88        297.78         3.74 o
   3   3  10         39.45         38.62         1.77 o
   4   3  10        135.37        122.29         3.07 o
   5   3  10         24.42         24.16         2.32 o
   6   3  10          8.22          4.88         1.39 o
   7   3  10         13.63         11.63         1.93 o
   8   3  10          8.72         11.93         2.00 o
 -10   4  10          1.60         -0.66         0.96 o
  -9   4  10          0.89          0.20         0.80 o
  -8   4  10          2.17          1.44         0.82 o
  -7   4  10         16.85         17.50         1.56 o
  -6   4  10         24.57         20.20         1.21 o
  -5   4  10         42.84         42.46         1.37 o
  -4   4  10          1.37          3.47         0.74 o
  -3   4  10          5.62          7.23         0.75 o
  -2   4  10         50.98         44.91         1.21 o
  -1   4  10        306.15        297.09         3.23 o
   0   4  10         94.21        113.01         1.55 o
   1   4  10         49.94         47.85         1.41 o
   2   4  10        149.61        138.77         3.28 o
   3   4  10        190.67        180.01         3.36 o
   4   4  10          0.43          0.00         0.88 o
   5   4  10          1.32          0.46         0.88 o
   6   4  10         19.17         17.81         1.23 o
   7   4  10         44.02         54.57         4.18 o
 -10   5  10          2.22          1.36         1.05 o
  -9   5  10          3.91          5.32         1.64 o
  -8   5  10          0.79          0.76         1.16 o
  -7   5  10          7.73         10.69         1.42 o
  -6   5  10          1.79          2.19         0.67 o
  -5   5  10         14.26         11.21         0.82 o
  -4   5  10         15.83         14.95         1.34 o
  -3   5  10        136.08        129.21         2.63 o
  -2   5  10        294.48        240.84         3.12 o
  -1   5  10         19.42         12.81         0.84 o
   0   5  10        171.08        145.55         3.78 o
   1   5  10         32.70         27.97         1.31 o
   2   5  10         17.89         19.15         1.47 o
   3   5  10         59.10         55.18         1.99 o
   4   5  10         11.56         11.09         2.25 o
   5   5  10         50.42         44.13         1.93 o
   6   5  10         86.03         81.66         4.84 o
   7   5  10         12.96          9.37         1.93 o
  -9   6  10          1.48          1.10         1.05 o
  -8   6  10          6.19          7.64         1.48 o
  -7   6  10          3.36          3.76         1.00 o
  -6   6  10         53.67         53.58         1.59 o
  -5   6  10          8.76          7.82         0.98 o
  -4   6  10        251.20        223.66         3.27 o
  -3   6  10         34.00         27.08         1.54 o
  -2   6  10       1410.54       1371.47        12.49 o
  -1   6  10         54.19         55.82         1.72 o
   0   6  10         28.70         25.61         1.33 o
   1   6  10          2.08          5.46         0.85 o
   2   6  10          3.90          6.62         0.94 o
   3   6  10         24.95         24.52         2.11 o
   4   6  10          5.36          3.16         1.04 o
   5   6  10         93.75         92.89         3.35 o
   6   6  10         11.82         12.75         1.24 o
   7   6  10          1.29          1.26         1.63 o
  -9   7  10          0.03         -0.39         1.07 o
  -8   7  10          0.01         -0.44         1.05 o
  -7   7  10         17.65         18.73         1.59 o
  -6   7  10          6.09          5.14         0.69 o
  -5   7  10          0.83          0.84         0.61 o
  -4   7  10          0.37         -0.23         0.62 o
  -3   7  10        206.72        222.74         3.76 o
  -2   7  10        175.80        158.68         2.46 o
  -1   7  10          0.08          4.15         0.60 o
   0   7  10         19.77         17.45         1.30 o
   1   7  10        168.21        155.56         3.26 o
   2   7  10          6.86          4.65         1.00 o
   3   7  10         26.78         30.25         2.19 o
   4   7  10          1.77          0.99         0.88 o
   5   7  10        136.76        143.77         3.40 o
   6   7  10          0.42          0.20         1.41 o
  -9   8  10          0.02         -1.33         1.33 o
  -8   8  10          0.65         -0.78         1.35 o
  -7   8  10         18.52         14.03         1.41 o
  -6   8  10         71.65         64.26         2.91 o
  -5   8  10          6.60          6.06         1.06 o
  -4   8  10          9.32          6.52         1.10 o
  -3   8  10         65.28         64.89         1.89 o
  -2   8  10         56.90         64.36         2.03 o
  -1   8  10          1.95          0.13         1.12 o
   0   8  10        133.56        140.64         3.10 o
   1   8  10         15.64         10.12         1.53 o
   2   8  10          3.17          2.22         1.55 o
   3   8  10         26.14         32.06         2.29 o
   4   8  10         62.12         67.45         2.63 o
   5   8  10         19.79         26.43         1.79 o
   6   8  10          5.04          5.04         1.24 o
  -9   9  10          2.02          2.94         1.75 o
  -8   9  10          0.18          0.23         1.04 o
  -7   9  10          0.03          0.95         1.04 o
  -6   9  10          0.59         -0.14         0.54 o
  -5   9  10          3.38          5.81         1.00 o
  -4   9  10         17.09         13.48         1.00 o
  -3   9  10         42.01         39.85         1.99 o
  -2   9  10         19.62         14.57         1.70 o
  -1   9  10         70.21         65.36         2.60 o
   0   9  10          0.00          0.81         0.82 o
   1   9  10         16.27         10.23         2.26 o
   2   9  10         13.21          9.70         2.15 o
   3   9  10          7.72          6.78         3.87 o
   4   9  10          0.00         -1.07         1.21 o
   5   9  10          0.00         -1.09         1.37 o
  -8  10  10          0.05         -1.35         1.35 o
  -7  10  10          1.64         -0.94         0.94 o
  -6  10  10          2.20          2.31         0.70 o
  -5  10  10          2.48          1.93         1.02 o
  -4  10  10          2.96          1.80         0.87 o
  -3  10  10         28.30         28.00         1.50 o
  -2  10  10         22.16         24.19         2.32 o
  -1  10  10          1.67          0.62         4.03 o
   0  10  10          4.66          2.93         1.23 o
   1  10  10          4.74          3.12         1.41 o
   2  10  10         20.18         21.75         2.81 o
   3  10  10          7.20          2.73         1.86 o
   4  10  10          5.33          4.34         1.59 o
  -7  11  10          0.16         -1.35         1.35 o
  -6  11  10          0.05         -0.38         0.77 o
  -5  11  10          0.13          0.02         0.85 o
  -4  11  10          0.05          0.34         0.76 o
  -3  11  10          0.78          1.16         1.26 o
  -2  11  10          0.13          0.53         1.19 o
  -1  11  10          1.87          1.24         1.86 o
   0  11  10         11.42         13.18         2.14 o
   1  11  10         12.80         13.98         1.85 o
   2  11  10          0.68          3.47         2.79 o
   3  11  10         62.73         66.18         4.41 o
  -7  12  10          7.38          7.16         1.54 o
  -6  12  10          3.24          2.17         0.97 o
  -5  12  10         12.29         13.15         2.01 o
  -4  12  10          1.27         -0.42         1.47 o
  -3  12  10          0.03         -1.04         1.04 o
  -2  12  10          2.29          3.38         1.71 o
  -1  12  10          0.37         -0.62         1.86 o
   0  12  10          8.07          4.63         1.87 o
   1  12  10          1.50          1.94         2.00 o
   2  12  10         19.25         17.11         2.29 o
  -6  13  10          0.06         -0.70         0.86 o
  -5  13  10          0.01         -1.00         1.00 o
  -4  13  10          1.09         -1.08         1.08 o
  -3  13  10          1.37         -0.48         1.05 o
  -2  13  10         29.73         32.52         3.72 o
  -1  13  10          1.46          2.17         2.17 o
   0  13  10          3.47          5.37         2.58 o
   1  13  10         15.86         15.41         2.19 o
  -4  14  10          0.16         -0.44         1.09 o
  -3  14  10          1.63          0.25         1.84 o
  -2  14  10          9.55          6.81         1.75 o
  -1  14  10          0.00          0.93         1.86 o
  -1 -14  11          3.02          1.55         1.33 o
   0 -14  11          1.37         -0.05         1.48 o
   1 -14  11          0.36         -0.63         1.00 o
   2 -14  11         28.77         31.29         2.19 o
   3 -14  11          0.08         -0.59         0.82 o
   4 -14  11          1.09          1.36         0.87 o
  -3 -13  11          3.42          1.23         0.98 o
  -2 -13  11          0.74          0.79         1.07 o
  -1 -13  11         10.44         16.55         1.67 o
   0 -13  11         47.32         56.90         2.49 o
   1 -13  11         19.94         23.12         1.73 o
   2 -13  11          1.66         -0.69         1.01 o
   3 -13  11          3.90          5.54         0.98 o
   4 -13  11          6.76          9.56         1.30 o
   5 -13  11          2.34          1.30         0.75 o
  -4 -12  11         13.35         17.81         3.16 o
  -3 -12  11          5.62         10.12         1.28 o
  -2 -12  11          2.14          2.01         1.08 o
  -1 -12  11         88.35        106.55         5.45 o
   0 -12  11          1.01         -0.03         0.92 o
   1 -12  11          0.62          0.03         1.23 o
   2 -12  11         47.18         52.63         2.00 o
   3 -12  11         12.78          9.40         1.19 o
   4 -12  11         33.60         42.14         1.80 o
   5 -12  11         12.38         14.55         1.15 o
   6 -12  11         15.71         27.32         2.73 o
  -5 -11  11         82.11        103.16         5.70 o
  -4 -11  11          0.40         -1.33         1.33 o
  -3 -11  11         12.35         10.97         1.66 o
  -2 -11  11          2.63          3.43         1.48 o
  -1 -11  11          2.91          3.55         0.98 o
   0 -11  11         24.47         25.48         1.76 o
   1 -11  11         11.05         11.04         1.67 o
   2 -11  11          1.15          1.62         0.81 o
   3 -11  11          8.19         11.04         1.18 o
   4 -11  11          0.78         -0.68         0.68 o
   5 -11  11          9.72         13.14         1.25 o
   6 -11  11         12.02          9.55         2.17 o
   7 -11  11         14.66         21.68         3.41 o
  -6 -10  11         13.52         13.29         1.79 o
  -5 -10  11         14.18         22.35         1.89 o
  -4 -10  11          0.54          1.06         1.65 o
  -3 -10  11          3.54          3.47         1.09 o
  -2 -10  11          0.59          0.89         1.07 o
  -1 -10  11         17.39         15.11         1.12 o
   0 -10  11          0.73          1.47         0.77 o
   1 -10  11         21.69         23.92         2.31 o
   2 -10  11        124.37        121.02         2.25 o
   3 -10  11          0.30          0.20         1.06 o
   4 -10  11          1.45          1.15         0.64 o
   5 -10  11          0.34         -0.61         1.12 o
   6 -10  11          1.66          2.26         1.41 o
   7 -10  11          9.35          8.03         1.85 o
  -6  -9  11          0.17         -0.28         0.88 o
  -5  -9  11          0.43          0.78         0.88 o
  -4  -9  11          0.95          0.32         1.16 o
  -3  -9  11          0.04         -0.28         0.73 o
  -2  -9  11          4.96          4.18         0.94 o
  -1  -9  11          2.63         -0.73         0.78 o
   0  -9  11          9.64          9.30         1.05 o
   1  -9  11         16.58         17.07         1.15 o
   2  -9  11          0.41          0.34         0.69 o
   3  -9  11          0.06          0.30         0.61 o
   4  -9  11         54.62         57.11         1.70 o
   5  -9  11          8.34          8.47         0.83 o
   6  -9  11          1.74          3.80         1.49 o
   7  -9  11          1.58          2.45         2.32 o
  -7  -8  11          8.70          9.60         1.18 o
  -6  -8  11          1.63          3.20         1.72 o
  -5  -8  11         20.62         23.29         1.48 o
  -4  -8  11          0.64          1.58         0.84 o
  -3  -8  11         90.53        102.49         2.79 o
  -2  -8  11         23.49         21.81         1.17 o
  -1  -8  11         15.92         14.67         1.08 o
   0  -8  11          5.59          5.13         0.79 o
   1  -8  11          1.29          1.26         0.71 o
   2  -8  11          4.08          5.11         0.74 o
   3  -8  11        111.23        105.70         1.93 o
   4  -8  11          0.07          0.12         0.62 o
   5  -8  11         19.36         15.42         1.62 o
   6  -8  11         15.42         13.18         1.63 o
   7  -8  11          0.00          1.65         1.26 o
   8  -8  11          1.85          1.78         1.46 o
  -7  -7  11          5.34          5.04         1.02 o
  -6  -7  11          0.64          0.86         0.87 o
  -5  -7  11          0.45          0.38         0.78 o
  -4  -7  11         27.33         27.86         1.50 o
  -3  -7  11        109.24        118.95         2.20 o
  -2  -7  11         23.89         21.73         1.02 o
  -1  -7  11          6.49          7.78         0.77 o
   0  -7  11        490.56        479.81         5.21 o
   1  -7  11         50.36         44.32         1.26 o
   2  -7  11         73.84         75.05         1.56 o
   3  -7  11         33.30         26.54         1.22 o
   4  -7  11         14.86         11.99         1.20 o
   5  -7  11         38.92         37.18         2.63 o
   6  -7  11         11.08         12.58         1.55 o
   7  -7  11         21.52         23.06         2.17 o
   8  -7  11         27.01         25.50         2.29 o
  -8  -6  11         12.83         14.45         1.84 o
  -7  -6  11          1.32          2.74         0.87 o
  -6  -6  11          0.87          3.17         0.81 o
  -5  -6  11          0.00          0.28         0.78 o
  -4  -6  11         36.64         31.78         1.57 o
  -3  -6  11         59.49         54.08         1.74 o
  -2  -6  11         32.33         32.96         1.25 o
  -1  -6  11        790.30        763.32         6.89 o
   0  -6  11         82.82         81.61         1.67 o
   1  -6  11         91.47         86.95         1.74 o
   2  -6  11        152.04        135.03         2.41 o
   3  -6  11        134.00        113.62         2.32 o
   4  -6  11         75.56         66.07         2.21 o
   5  -6  11         11.35         14.57         0.98 o
   6  -6  11          5.04          6.25         2.82 o
   7  -6  11         38.09         49.60         3.80 o
   8  -6  11          3.00          1.02         2.10 o
  -8  -5  11         63.47         74.20         3.46 o
  -7  -5  11          0.22         -0.65         0.78 o
  -6  -5  11          0.01          0.60         0.66 o
  -5  -5  11          6.62         11.75         1.07 o
  -4  -5  11         58.90         63.85         2.19 o
  -3  -5  11         14.14         13.38         1.20 o
  -2  -5  11        226.84        201.34         2.82 o
  -1  -5  11        297.56        271.92         3.42 o
   0  -5  11        207.44        246.68         2.56 o
   1  -5  11        193.05        205.39         2.64 o
   2  -5  11         24.66         20.22         0.98 o
   3  -5  11          1.07          0.27         0.53 o
   4  -5  11         67.06         61.88         1.94 o
   5  -5  11          2.51          0.56         0.58 o
   6  -5  11          4.67          2.15         1.12 o
   7  -5  11          3.31          2.13         1.25 o
   8  -5  11          3.45          2.72         1.16 o
  -8  -4  11          7.99          5.75         1.36 o
  -7  -4  11          9.97          8.28         1.92 o
  -6  -4  11          2.61          2.42         0.78 o
  -5  -4  11         49.49         53.05         2.28 o
  -4  -4  11         32.49         29.61         1.35 o
  -3  -4  11        109.30        127.00         2.91 o
  -2  -4  11          3.09          1.96         0.60 o
  -1  -4  11         29.73         24.49         0.89 o
   0  -4  11        229.39        181.07         2.14 o
   1  -4  11        187.06        171.45         2.22 o
   2  -4  11          1.09          0.10         0.56 o
   3  -4  11        524.43        486.53         5.68 o
   4  -4  11          9.75          5.43         0.84 o
   5  -4  11          0.60          0.07         0.75 o
   6  -4  11          3.75          5.73         1.55 o
   7  -4  11         50.06         51.96         2.68 o
   8  -4  11          2.09         -1.55         3.10 o
  -9  -3  11          2.83          1.77         1.85 o
  -8  -3  11         47.99         51.10         2.63 o
  -7  -3  11          6.25          5.27         0.76 o
  -6  -3  11         28.52         35.39         1.57 o
  -5  -3  11         91.08         77.41         1.95 o
  -4  -3  11          4.25          4.29         0.72 o
  -3  -3  11          6.07          5.69         0.72 o
  -2  -3  11         23.12         14.11         1.16 o
  -1  -3  11        679.26        689.91         5.43 o
   0  -3  11        299.62        326.56         3.40 o
   1  -3  11         99.47        109.13         2.21 o
   2  -3  11        130.24        124.98         1.93 o
   3  -3  11        254.26        230.83         3.27 o
   4  -3  11         40.80         35.62         2.77 o
   5  -3  11         41.89         32.51         1.39 o
   6  -3  11         41.87         39.24         3.56 o
   7  -3  11          1.49          2.37         1.70 o
   8  -3  11          3.40         -0.52         2.48 o
  -9  -2  11          1.93          3.52         1.73 o
  -8  -2  11          1.79          2.48         1.25 o
  -7  -2  11         34.38         34.37         2.00 o
  -6  -2  11         32.84         33.45         2.01 o
  -5  -2  11        189.68        181.49         3.05 o
  -4  -2  11          4.24          1.70         0.65 o
  -3  -2  11          3.77         -0.80         0.80 o
  -2  -2  11          0.11          0.51         0.48 o
  -1  -2  11         18.81         13.24         0.66 o
   0  -2  11        203.49        160.49         1.93 o
   1  -2  11         59.22         52.49         1.37 o
   2  -2  11        102.42        108.19         3.19 o
   3  -2  11         40.46         34.13         2.35 o
   4  -2  11        120.35        110.10         2.01 o
   5  -2  11         61.29         57.63         2.27 o
   6  -2  11         59.40         62.35         2.82 o
   7  -2  11          0.44         -1.03         1.03 o
   8  -2  11          0.64         -0.12         1.31 o
  -9  -1  11         10.14          6.42         1.52 o
  -8  -1  11         22.21         22.09         1.95 o
  -7  -1  11         15.13         16.26         1.74 o
  -6  -1  11         13.60         15.66         1.00 o
  -5  -1  11         26.12         22.54         2.15 o
  -4  -1  11        189.91        190.25         3.26 o
  -3  -1  11        228.65        277.39         3.64 o
  -2  -1  11         12.24         21.46         0.91 o
  -1  -1  11         98.37         89.89         1.37 o
   0  -1  11        130.08        144.69         1.57 o
   1  -1  11         33.71         42.17         1.07 o
   2  -1  11        216.02        212.64         3.44 o
   3  -1  11         14.82         14.92         1.84 o
   4  -1  11        167.63        169.22         3.58 o
   5  -1  11         10.51         14.21         1.40 o
   6  -1  11         23.20         22.45         1.93 o
   7  -1  11          5.40          7.02         2.01 o
   8  -1  11         11.79         15.33         2.17 o
  -9   0  11          7.00          7.20         1.31 o
  -8   0  11          0.15         -0.56         1.43 o
  -7   0  11         40.90         49.30         2.56 o
  -6   0  11          8.31          7.54         0.81 o
  -5   0  11        262.62        257.47         3.97 o
  -4   0  11        221.50        187.77         3.36 o
  -3   0  11        634.21        580.11         6.12 o
  -2   0  11        301.51        255.54         2.99 o
   0   0  11        155.30        161.22         1.83 o
   1   0  11        192.08        192.63         3.40 o
   2   0  11         19.52         25.60         1.16 o
   3   0  11        162.86        154.23         3.03 o
   4   0  11        748.02        726.42        11.42 o
   5   0  11          3.67          4.04         1.10 o
   6   0  11         10.08          7.64         1.49 o
   7   0  11         14.52         15.78         1.93 o
   8   0  11          3.62          5.92         2.32 o
  -9   1  11          1.11         -0.68         1.20 o
  -8   1  11         41.72         54.14         2.77 o
  -7   1  11         24.26         24.85         1.81 o
  -6   1  11         71.99         70.49         2.09 o
  -5   1  11          0.28         -0.06         0.65 o
  -4   1  11        154.50        159.77         3.12 o
  -3   1  11          0.75         -0.53         0.53 o
  -2   1  11         77.14         61.80         2.59 o
  -1   1  11        230.59        226.16         2.23 o
   0   1  11       1848.35       1680.56        10.94 o
   1   1  11         43.11         31.70         1.48 o
   2   1  11         67.87         66.35         2.44 o
   3   1  11         14.48         10.29         0.84 o
   4   1  11        469.99        446.00         5.95 o
   5   1  11         43.44         39.49         1.72 o
   6   1  11         10.06          8.46         1.73 o
   7   1  11         59.23         62.31         5.11 o
   8   1  11         12.92         11.17         1.78 o
  -9   2  11          9.57         13.33         1.87 o
  -8   2  11          0.90          1.51         1.04 o
  -7   2  11          5.55          6.16         1.53 o
  -6   2  11         28.73         27.90         1.33 o
  -5   2  11         37.37         37.89         1.46 o
  -4   2  11          0.78          0.53         0.54 o
  -3   2  11         96.69         94.91         1.71 o
  -2   2  11        220.35        171.64         2.24 o
  -1   2  11         33.29         22.75         1.13 o
   0   2  11         64.00         66.07         2.10 o
   1   2  11        278.22        292.92         3.59 o
   2   2  11        389.69        355.81         8.40 o
   3   2  11        147.61        161.85         3.76 o
   4   2  11        579.37        559.82         7.25 o
   5   2  11          7.09         13.77         1.46 o
   6   2  11         23.06         25.82         2.23 o
   7   2  11          6.57         10.03         2.32 o
   8   2  11          0.42          6.81         2.79 o
  -9   3  11          2.61          5.28         1.27 o
  -8   3  11         36.56         39.53         2.46 o
  -7   3  11        165.89        186.04         3.46 o
  -6   3  11         13.89         14.30         1.22 o
  -5   3  11        109.66        101.81         1.91 o
  -4   3  11         60.98         76.93         2.12 o
  -3   3  11          7.52         11.35         0.83 o
  -2   3  11         85.57        102.62         2.09 o
  -1   3  11        295.42        320.49         3.45 o
   0   3  11        228.00        213.09         3.00 o
   1   3  11         17.38         17.66         1.04 o
   2   3  11         36.46         38.69         1.38 o
   3   3  11          4.78         11.01         1.12 o
   4   3  11         41.05         38.52         2.29 o
   5   3  11          4.25          3.29         0.92 o
   6   3  11         23.87         25.34         1.67 o
   7   3  11          0.16          0.02         1.41 o
  -9   4  11         41.59         53.88         2.72 o
  -8   4  11         28.43         25.08         1.52 o
  -7   4  11          5.70          9.12         1.35 o
  -6   4  11          0.94          0.37         0.63 o
  -5   4  11        261.20        233.94         3.27 o
  -4   4  11          0.02         -0.57         0.57 o
  -3   4  11        177.02        157.50         3.95 o
  -2   4  11          0.25         -0.51         0.51 o
  -1   4  11        474.16        451.68         4.05 o
   0   4  11         18.70         14.89         1.27 o
   1   4  11          0.00         -0.02         0.52 o
   2   4  11        121.48         98.35         2.95 o
   3   4  11         41.13         51.55         1.95 o
   4   4  11         17.08         16.71         1.34 o
   5   4  11          4.74          5.62         1.38 o
   6   4  11         57.73         65.63         3.22 o
   7   4  11          0.54          0.81         1.41 o
  -9   5  11          5.94          6.46         1.13 o
  -8   5  11          0.34          0.92         0.94 o
  -7   5  11         27.48         25.85         1.57 o
  -6   5  11         14.84         17.10         1.55 o
  -5   5  11         15.08         10.47         0.91 o
  -4   5  11          4.69          7.05         0.96 o
  -3   5  11         11.62         13.07         1.07 o
  -2   5  11        430.63        337.58         4.25 o
  -1   5  11         55.43         59.43         2.14 o
   0   5  11          2.36          3.17         1.04 o
   1   5  11        108.20        116.00         2.34 o
   2   5  11         61.76         51.73         2.15 o
   3   5  11         12.63         14.69         1.23 o
   4   5  11         11.05          9.95         1.44 o
   5   5  11         12.66         13.18         1.59 o
   6   5  11         28.03         33.32         2.21 o
   7   5  11          0.00         -2.48         2.48 o
  -9   6  11          0.78          1.42         1.02 o
  -8   6  11         17.96         20.72         1.60 o
  -7   6  11          8.20          6.75         1.40 o
  -6   6  11         11.96         11.35         1.02 o
  -5   6  11          1.02          1.16         1.16 o
  -4   6  11        144.01        117.87         2.39 o
  -3   6  11         39.50         29.41         1.88 o
  -2   6  11        154.01        164.19         3.06 o
  -1   6  11         16.60         14.01         0.98 o
   0   6  11         19.89         18.41         1.36 o
   1   6  11          1.83          2.46         0.98 o
   2   6  11          1.78          3.15         0.94 o
   3   6  11         26.12         26.40         1.71 o
   4   6  11          7.33          8.88         1.51 o
   5   6  11          2.33          1.19         0.93 o
   6   6  11          6.03          3.61         1.29 o
  -9   7  11          2.78          3.06         1.16 o
  -8   7  11          0.55          0.78         1.13 o
  -7   7  11          2.36          2.60         1.07 o
  -6   7  11         13.83         12.33         1.03 o
  -5   7  11         23.03         20.92         1.92 o
  -4   7  11         27.35         22.68         1.31 o
  -3   7  11          8.70         12.13         1.20 o
  -2   7  11         77.60         73.54         1.84 o
  -1   7  11        114.99         83.76         2.56 o
   0   7  11         26.13         30.07         2.14 o
   1   7  11         98.30        103.15         3.28 o
   2   7  11          4.44          2.70         0.94 o
   3   7  11         21.04         19.78         1.71 o
   4   7  11          5.40          5.07         1.16 o
   5   7  11         42.47         52.75         3.53 o
   6   7  11          5.02          5.99         1.36 o
  -9   8  11          0.03         -1.24         1.53 o
  -8   8  11          0.00          0.67         1.09 o
  -7   8  11          7.69          4.73         1.19 o
  -6   8  11         34.32         27.31         1.39 o
  -5   8  11         18.67         15.86         1.16 o
  -4   8  11        114.22        123.77         4.18 o
  -3   8  11        100.48         84.64         2.66 o
  -2   8  11         53.13         45.24         1.76 o
  -1   8  11          5.92          2.79         1.55 o
   0   8  11          0.25         -0.94         0.94 o
   1   8  11        116.13        122.75         6.04 o
   2   8  11          9.04          8.02         1.55 o
   3   8  11          2.45          1.19         1.04 o
   4   8  11          2.44          1.27         1.12 o
   5   8  11          3.62          3.64         1.91 o
  -8   9  11          4.42          6.54         1.41 o
  -7   9  11         15.63         17.99         2.49 o
  -6   9  11          1.43          0.71         0.80 o
  -5   9  11         20.42         21.35         1.96 o
  -4   9  11          2.89          5.72         1.30 o
  -3   9  11        102.55         80.90         2.45 o
  -2   9  11         61.70         66.21         2.82 o
  -1   9  11          9.49          7.74         2.17 o
   0   9  11         46.50         40.70         3.91 o
   1   9  11         74.31         78.05         3.28 o
   2   9  11          8.63          3.46         1.71 o
   3   9  11          8.69          8.21         1.97 o
   4   9  11          0.23          1.62         2.43 o
  -8  10  11          0.00          0.84         2.36 o
  -7  10  11          0.02         -0.52         1.36 o
  -6  10  11          0.42         -0.33         0.80 o
  -5  10  11          0.41          0.38         0.98 o
  -4  10  11         29.20         30.99         1.48 o
  -3  10  11         95.77         97.19         3.56 o
  -2  10  11          7.37          7.66         2.34 o
  -1  10  11          6.58          9.60         2.48 o
   0  10  11          0.91         -0.04         1.00 o
   1  10  11          0.02         -0.51         1.19 o
   2  10  11          3.80          2.94         2.01 o
   3  10  11          7.96         12.72         2.00 o
   4  10  11          0.41          1.49         1.74 o
  -7  11  11          1.17          0.46         1.34 o
  -6  11  11          3.28          3.06         0.97 o
  -5  11  11         13.51         13.32         1.50 o
  -4  11  11          1.49          1.59         0.96 o
  -3  11  11          0.15         -1.13         1.13 o
  -2  11  11         14.65         18.58         3.10 o
  -1  11  11          0.63          0.93         3.10 o
   0  11  11          0.53         -1.74         1.74 o
   1  11  11          4.02          4.88         2.24 o
   2  11  11          6.12          7.12         1.97 o
   3  11  11          2.17          0.00         1.86 o
  -6  12  11          0.06          0.70         0.74 o
  -5  12  11          0.20         -0.07         1.01 o
  -4  12  11          0.87          0.36         0.86 o
  -3  12  11          0.68          2.33         1.41 o
  -2  12  11          1.11          3.72         2.17 o
  -1  12  11          0.13         -1.86         1.86 o
   0  12  11          4.76          2.48         2.17 o
   1  12  11         10.06         10.75         2.88 o
   2  12  11          0.91         -2.17         2.17 o
  -5  13  11          1.71          2.53         1.12 o
  -4  13  11          0.54          0.20         1.23 o
  -3  13  11          4.52          4.09         1.40 o
  -2  13  11         15.29         21.68         4.65 o
  -1  13  11          9.49         13.32         6.81 o
   0  13  11          3.39          3.72         2.79 o
   0 -14  12          1.33         -0.29         1.47 o
   1 -14  12          7.97          7.52         1.50 o
   2 -14  12          1.20          0.27         1.10 o
  -2 -13  12          0.29          0.60         1.16 o
  -1 -13  12          6.33          3.45         1.84 o
   0 -13  12          0.10          0.58         1.09 o
   1 -13  12          1.85         -0.12         1.13 o
   2 -13  12          8.13         10.54         1.38 o
   3 -13  12          0.01         -0.45         1.22 o
   4 -13  12          2.83          1.17         1.05 o
  -3 -12  12          0.23         -0.28         1.30 o
  -2 -12  12          0.05          0.02         1.09 o
  -1 -12  12          6.38          9.43         1.55 o
   0 -12  12          9.07          9.74         1.42 o
   1 -12  12          0.97          1.13         1.34 o
   2 -12  12          5.33          6.55         1.22 o
   3 -12  12         25.25         32.69         2.09 o
   4 -12  12          0.83          3.84         1.56 o
   5 -12  12         13.61         12.80         1.53 o
  -4 -11  12         16.06         20.71         1.95 o
  -3 -11  12         15.52         10.07         1.72 o
  -2 -11  12         69.23         72.59         2.43 o
  -1 -11  12          3.26          4.20         0.98 o
   0 -11  12          3.04          3.33         1.18 o
   1 -11  12         39.10         35.57         2.08 o
   2 -11  12         30.89         40.39         2.03 o
   3 -11  12         49.14         61.67         2.30 o
   4 -11  12         49.49         49.11         1.86 o
   5 -11  12          0.12          0.21         1.14 o
   6 -11  12         10.41         12.41         3.41 o
  -5 -10  12         38.12         46.35         2.53 o
  -4 -10  12          6.54          5.49         1.55 o
  -3 -10  12         19.01         17.01         1.66 o
  -2 -10  12         19.49         23.27         1.99 o
  -1 -10  12         31.37         26.71         1.41 o
   0 -10  12         10.00          9.68         1.23 o
   1 -10  12         22.75         17.48         1.41 o
   2 -10  12         13.71         14.51         1.02 o
   3 -10  12         35.07         35.34         1.74 o
   4 -10  12          2.59          1.69         0.81 o
   5 -10  12          0.01         -0.58         0.95 o
   6 -10  12         18.67         21.43         2.79 o
  -6  -9  12          3.82          3.22         1.35 o
  -5  -9  12          4.15          3.96         1.23 o
  -4  -9  12          2.98          5.93         1.42 o
  -3  -9  12         12.69          8.47         1.30 o
  -2  -9  12         27.45         21.91         1.44 o
  -1  -9  12          2.13          2.58         1.00 o
   0  -9  12         66.97         67.73         2.20 o
   1  -9  12         45.67         50.75         1.64 o
   2  -9  12         25.43         23.99         1.69 o
   3  -9  12          0.01         -0.36         0.68 o
   4  -9  12         42.92         50.42         1.69 o
   5  -9  12          0.09         -0.89         0.89 o
   6  -9  12          0.07          0.23         1.19 o
   7  -9  12          0.11          2.74         2.48 o
  -6  -8  12          5.52          3.48         1.07 o
  -5  -8  12          0.03         -0.55         0.87 o
  -4  -8  12         20.02         20.71         1.43 o
  -3  -8  12         37.90         41.11         2.02 o
  -2  -8  12          0.07          0.70         0.63 o
  -1  -8  12        192.76        196.59         3.49 o
   0  -8  12         11.37         10.69         1.10 o
   1  -8  12          4.82          6.14         0.96 o
   2  -8  12         21.99         18.11         1.22 o
   3  -8  12         11.03         10.56         0.91 o
   4  -8  12         13.55         14.42         1.28 o
   5  -8  12          5.78          6.42         0.95 o
   6  -8  12          8.02         15.42         2.26 o
   7  -8  12         13.32         17.23         2.00 o
  -7  -7  12         21.45         25.27         1.84 o
  -6  -7  12         15.51         17.88         1.35 o
  -5  -7  12          0.02          1.82         1.03 o
  -4  -7  12         90.86         93.31         2.40 o
  -3  -7  12          0.02          0.33         0.71 o
  -2  -7  12          6.58          5.34         0.72 o
  -1  -7  12          2.63          2.35         0.71 o
   0  -7  12        104.16         86.30         2.06 o
   1  -7  12        153.21        148.45         2.26 o
   2  -7  12          0.33         -0.50         0.58 o
   3  -7  12         18.00         14.33         1.03 o
   4  -7  12         77.97         80.05         3.08 o
   5  -7  12          0.83          0.90         0.74 o
   6  -7  12          0.32          0.84         1.19 o
   7  -7  12          1.78          2.07         1.41 o
  -7  -6  12          0.59          0.70         0.98 o
  -6  -6  12          2.99          4.62         1.00 o
  -5  -6  12          6.30          8.50         1.02 o
  -4  -6  12        192.69        191.67         3.35 o
  -3  -6  12         47.67         46.35         1.74 o
  -2  -6  12          2.83          3.69         0.70 o
  -1  -6  12         53.54         52.82         2.06 o
   0  -6  12        111.29         99.77         1.67 o
   1  -6  12         20.27         14.49         0.85 o
   2  -6  12         18.74         14.99         1.17 o
   3  -6  12         18.90         16.06         1.08 o
   4  -6  12         16.44         16.41         1.18 o
   5  -6  12         11.01         13.51         1.49 o
   6  -6  12          9.11          8.50         2.00 o
   7  -6  12         55.45         58.37         5.22 o
   8  -6  12          0.02          1.82         1.98 o
  -8  -5  12         38.42         44.65         2.71 o
  -7  -5  12          1.46          0.59         1.02 o
  -6  -5  12          0.74          0.56         0.80 o
  -5  -5  12          3.68          0.37         0.94 o
  -4  -5  12        108.18         97.49         4.25 o
  -3  -5  12         24.61         22.83         1.35 o
  -2  -5  12         30.42         27.88         1.36 o
  -1  -5  12       1156.76       1162.81         9.63 o
   0  -5  12        573.90        545.98         4.78 o
   1  -5  12         78.32         78.67         1.54 o
   2  -5  12         32.75         33.32         1.30 o
   3  -5  12         45.50         39.12         1.48 o
   4  -5  12         14.77         15.61         1.10 o
   5  -5  12          7.43          8.24         0.71 o
   6  -5  12          9.45         10.43         1.36 o
   7  -5  12          9.63         11.30         2.01 o
   8  -5  12          0.01          0.64         1.45 o
  -8  -4  12          5.76          7.35         1.46 o
  -7  -4  12          1.27          2.01         0.98 o
  -6  -4  12          6.10          7.17         1.06 o
  -5  -4  12          8.49          5.69         0.99 o
  -4  -4  12         50.48         46.01         1.87 o
  -3  -4  12        279.39        278.55         3.83 o
  -2  -4  12        119.19        117.76         2.16 o
  -1  -4  12        770.26        755.72         6.87 o
   0  -4  12         29.95         31.58         1.00 o
   1  -4  12         23.66         35.03         1.55 o
   2  -4  12          0.98          1.27         0.56 o
   3  -4  12         19.75         10.47         1.05 o
   4  -4  12         28.07         27.89         1.56 o
   5  -4  12          0.15          0.00         0.52 o
   6  -4  12         50.56         60.39         2.90 o
   7  -4  12          0.82          0.14         1.08 o
   8  -4  12         16.89         20.15         2.00 o
  -8  -3  12          1.22          1.71         1.18 o
  -7  -3  12          7.72          6.65         1.26 o
  -6  -3  12          3.45          3.17         0.93 o
  -5  -3  12         89.58         84.42         2.13 o
  -4  -3  12         66.35         58.55         1.81 o
  -3  -3  12         38.88         36.58         1.46 o
  -2  -3  12         81.35         61.65         1.64 o
  -1  -3  12         13.71         11.48         0.75 o
   0  -3  12         18.88         29.90         1.08 o
   1  -3  12        341.01        324.35         3.94 o
   2  -3  12          9.00          9.67         0.81 o
   3  -3  12         23.22         30.28         1.38 o
   4  -3  12          4.23          7.20         0.90 o
   5  -3  12         11.92         14.72         1.06 o
   6  -3  12          2.48          1.24         1.19 o
   7  -3  12          3.39          2.74         1.41 o
   8  -3  12          1.18         -1.03         1.03 o
  -9  -2  12         11.28         11.38         1.81 o
  -8  -2  12          0.13          0.14         1.46 o
  -7  -2  12         26.67         27.71         1.89 o
  -6  -2  12          6.59          6.70         1.12 o
  -5  -2  12          0.08         -0.67         0.67 o
  -4  -2  12         19.28         24.03         1.29 o
  -3  -2  12          0.14         -0.05         0.61 o
  -2  -2  12        229.65        239.66         4.74 o
  -1  -2  12          5.84          3.88         0.71 o
   0  -2  12          0.15          0.19         0.49 o
   1  -2  12         60.21         47.57         1.07 o
   2  -2  12          1.26          1.61         0.76 o
   3  -2  12         63.52         54.36         2.52 o
   4  -2  12          2.45          2.48         0.94 o
   5  -2  12         15.19         16.44         1.00 o
   6  -2  12         23.70         26.15         2.16 o
   7  -2  12          3.74          3.07         1.70 o
   8  -2  12          4.62          7.42         1.59 o
  -9  -1  12          0.66         -0.59         1.54 o
  -8  -1  12         15.53         17.32         1.72 o
  -7  -1  12        101.18        106.97         3.65 o
  -6  -1  12          3.64          7.31         0.86 o
  -5  -1  12         76.36         71.16         1.92 o
  -4  -1  12         46.09         42.51         1.50 o
  -3  -1  12          4.79          1.55         0.62 o
  -2  -1  12         10.56         18.32         1.15 o
  -1  -1  12         52.96         49.16         1.34 o
   0  -1  12         22.31         15.52         0.69 o
   1  -1  12         47.76         47.46         1.46 o
   2  -1  12         66.05         64.19         1.66 o
   3  -1  12         27.98         32.39         2.74 o
   4  -1  12          3.70          2.74         0.79 o
   5  -1  12          7.62          6.12         0.95 o
   6  -1  12         43.79         40.19         2.68 o
   7  -1  12          0.23         -0.37         1.19 o
   8  -1  12          0.01          0.31         2.01 o
  -9   0  12          8.57         10.82         1.54 o
  -8   0  12          4.50          3.42         1.55 o
  -7   0  12         20.01         19.63         1.98 o
  -6   0  12         49.07         53.42         1.79 o
  -5   0  12         33.21         39.50         2.19 o
  -4   0  12         37.21         45.40         1.60 o
  -3   0  12        108.83         95.62         2.09 o
  -2   0  12        101.52         73.43         2.01 o
  -1   0  12         56.83         42.08         1.48 o
   0   0  12        187.92        177.88         2.33 o
   1   0  12          3.30          6.51         0.72 o
   2   0  12         18.27         14.30         1.04 o
   3   0  12          2.88          4.97         1.24 o
   4   0  12        196.76        196.55         3.51 o
   5   0  12         16.71         13.53         1.36 o
   6   0  12         14.73         16.56         2.79 o
   7   0  12          6.66          8.12         1.71 o
  -9   1  12          4.11          6.37         2.35 o
  -8   1  12         81.58         84.09         3.54 o
  -7   1  12         10.60         10.21         1.41 o
  -6   1  12          5.71          4.31         0.84 o
  -5   1  12          0.07         -0.58         0.63 o
  -4   1  12        199.37        155.31         2.88 o
  -3   1  12        175.53        199.91         4.25 o
  -2   1  12          3.11          0.86         0.84 o
  -1   1  12        318.59        333.87         3.60 o
   0   1  12        396.59        357.71         3.82 o
   1   1  12          4.37          3.10         0.76 o
   2   1  12          6.08          6.03         0.99 o
   3   1  12         43.32         51.56         1.53 o
   4   1  12        228.50        242.63         4.10 o
   5   1  12         62.14         60.80         2.41 o
   6   1  12         16.44         18.78         2.00 o
   7   1  12          6.95          8.89         2.01 o
  -9   2  12          0.30          0.62         1.82 o
  -8   2  12         53.52         42.99         2.35 o
  -7   2  12         60.50         60.30         2.41 o
  -6   2  12         22.45         20.91         1.52 o
  -5   2  12          3.49          8.21         0.96 o
  -4   2  12        214.16        192.52         2.76 o
  -3   2  12        159.49        175.69         2.72 o
  -2   2  12        786.72        669.03         6.59 o
  -1   2  12       1016.24       1027.94        10.09 o
   0   2  12        115.94        118.45         2.99 o
   1   2  12         12.00         12.66         1.25 o
   2   2  12        123.95        103.01         2.55 o
   3   2  12         76.77         72.01         2.66 o
   4   2  12        154.01        168.25         3.46 o
   5   2  12          4.26          2.40         1.00 o
   6   2  12          8.22          5.49         1.49 o
   7   2  12          6.50          4.38         4.80 o
  -9   3  12         26.67         29.27         2.18 o
  -8   3  12         71.34         67.63         2.64 o
  -7   3  12         36.29         34.12         1.79 o
  -6   3  12         20.29         17.02         1.05 o
  -5   3  12          0.25         -0.58         0.62 o
  -4   3  12        167.35        139.14         2.31 o
  -3   3  12        256.12        255.67         3.33 o
  -2   3  12          1.11         -0.70         0.70 o
  -1   3  12         35.71         53.35         1.57 o
   0   3  12         76.18         68.02         1.92 o
   1   3  12        215.25        220.20         3.29 o
   2   3  12          0.28          0.29         0.85 o
   3   3  12         48.19         39.69         1.82 o
   4   3  12         81.24         77.43         2.48 o
   5   3  12         35.09         30.82         2.17 o
   6   3  12         28.32         34.06         2.77 o
   7   3  12         12.68         15.07         2.00 o
  -9   4  12          2.76          4.56         1.73 o
  -8   4  12         24.71         23.74         1.64 o
  -7   4  12         12.71         10.61         1.07 o
  -6   4  12          0.25         -0.37         0.75 o
  -5   4  12          3.50          4.32         0.83 o
  -4   4  12          0.69          2.26         0.70 o
  -3   4  12         18.31          7.47         0.77 o
  -2   4  12         89.03         86.59         1.76 o
  -1   4  12        449.29        424.12         4.93 o
   0   4  12         49.75         43.10         2.70 o
   1   4  12          7.28          9.92         0.93 o
   2   4  12          2.59          0.56         0.91 o
   3   4  12         35.08         34.37         1.77 o
   4   4  12         75.42         88.56         2.59 o
   5   4  12          0.93         -0.85         1.99 o
   6   4  12          8.34          6.18         1.34 o
  -9   5  12          7.03          8.24         1.34 o
  -8   5  12         24.23         26.47         2.31 o
  -7   5  12          0.02         -0.84         0.84 o
  -6   5  12         19.34         16.25         1.34 o
  -5   5  12          0.18          0.47         0.59 o
  -4   5  12          0.02         -0.35         0.63 o
  -3   5  12         59.67         53.27         1.54 o
  -2   5  12         74.36         83.60         1.76 o
  -1   5  12         44.98         51.70         3.19 o
   0   5  12          3.59          2.50         0.82 o
   1   5  12         72.24         79.88         2.05 o
   2   5  12          7.63          6.41         1.00 o
   3   5  12         21.43         25.80         1.64 o
   4   5  12          2.59          3.83         1.23 o
   5   5  12          5.46          3.82         1.12 o
   6   5  12         16.76         20.17         1.81 o
  -9   6  12          5.87          6.23         1.86 o
  -8   6  12          1.10          1.80         1.00 o
  -7   6  12         23.74         22.00         1.54 o
  -6   6  12          5.18          2.24         0.74 o
  -5   6  12          0.06          0.73         0.63 o
  -4   6  12          2.89          1.28         0.75 o
  -3   6  12          0.29          0.16         0.67 o
  -2   6  12          0.02         -0.52         0.65 o
  -1   6  12         25.87         27.29         2.07 o
   0   6  12         10.31          9.16         1.07 o
   1   6  12          2.97          6.83         1.69 o
   2   6  12         12.28         10.28         1.25 o
   3   6  12          0.64         -0.98         1.09 o
   4   6  12          0.09          0.00         0.90 o
   5   6  12          2.75          3.16         1.41 o
   6   6  12         18.21         19.25         1.60 o
  -8   7  12          0.29          0.52         0.96 o
  -7   7  12          8.09          6.27         1.27 o
  -6   7  12         49.82         48.85         1.88 o
  -5   7  12         14.07         12.26         1.09 o
  -4   7  12          4.01          4.30         0.88 o
  -3   7  12         25.99         22.62         1.88 o
  -2   7  12         20.67         26.76         2.18 o
  -1   7  12         10.98          7.54         1.07 o
   0   7  12          0.74         -0.52         1.93 o
   1   7  12         50.09         61.36         2.85 o
   2   7  12          1.21          3.60         1.55 o
   3   7  12          2.84          0.76         1.14 o
   4   7  12          7.51          9.90         2.11 o
   5   7  12         10.11         12.95         2.42 o
  -8   8  12          4.88          4.34         1.41 o
  -7   8  12          7.18          7.95         2.02 o
  -6   8  12          0.19          0.87         0.66 o
  -5   8  12          0.37          1.62         0.70 o
  -4   8  12         31.08         36.05         1.66 o
  -3   8  12        320.16        280.84         4.36 o
  -2   8  12         27.76         28.65         2.88 o
  -1   8  12         76.34         68.75         7.43 o
   0   8  12          4.72          0.26         1.31 o
   1   8  12         15.78         14.67         1.85 o
   2   8  12          1.46         -0.04         2.60 o
   3   8  12          0.13         -1.08         1.26 o
   4   8  12         30.51         29.99         2.32 o
  -8   9  12          0.15         -0.42         1.29 o
  -7   9  12          0.07          0.46         1.13 o
  -6   9  12          0.01         -0.14         0.78 o
  -5   9  12          7.64          6.05         1.15 o
  -4   9  12         92.16         86.84         4.56 o
  -3   9  12        182.64        185.05         4.74 o
  -2   9  12         15.23         21.06         2.79 o
  -1   9  12          2.44          0.93         1.86 o
   0   9  12          0.42          0.06         1.19 o
   1   9  12          0.83         -0.46         1.31 o
   2   9  12          3.02          4.11         3.56 o
   3   9  12          0.18         -1.32         1.91 o
   4   9  12          8.92          5.25         3.25 o
  -7  10  12          5.10          3.97         1.30 o
  -6  10  12          5.36          3.63         1.03 o
  -5  10  12          0.23         -0.72         1.43 o
  -4  10  12         16.80         17.95         1.65 o
  -3  10  12         43.73         37.02         4.58 o
  -2  10  12          0.88         -0.93         2.17 o
  -1  10  12          6.23          6.81         2.17 o
   0  10  12          3.75          3.53         1.41 o
   1  10  12          4.08          9.26         2.63 o
   2  10  12         10.79         11.96         2.01 o
   3  10  12         13.05         15.41         4.49 o
  -6  11  12          2.20          1.41         0.90 o
  -5  11  12          0.62          1.97         1.15 o
  -4  11  12          2.34          0.78         1.03 o
  -3  11  12          6.74          5.34         1.41 o
  -2  11  12          0.59          0.62         1.86 o
  -1  11  12          0.57         -2.17         4.34 o
   0  11  12          0.45         -2.79         5.26 o
   1  11  12          0.36          5.26         5.88 o
   2  11  12          1.40          2.57         2.26 o
  -5  12  12          4.50          7.11         1.34 o
  -4  12  12          0.03         -0.57         1.00 o
  -3  12  12         13.16         10.22         4.96 o
  -2  12  12          0.05          0.62         1.86 o
  -1  12  12          6.44         10.84         2.79 o
   1  12  12          4.41         -1.86         2.17 o
  -3  13  12          1.73         -1.86         1.86 o
  -2  13  12          0.10          1.24         2.17 o
  -1 -13  13         14.22         17.94         2.07 o
   0 -13  13         10.66          9.07         1.81 o
   1 -13  13          1.02         -0.19         1.00 o
   2 -13  13         10.78          8.90         1.37 o
   3 -13  13         14.90         16.87         1.47 o
  -3 -12  13          4.00          5.50         1.48 o
  -2 -12  13          0.47          2.44         1.24 o
  -1 -12  13          4.03          4.50         1.45 o
   0 -12  13         10.11         11.47         1.70 o
   1 -12  13          2.72          3.78         1.37 o
   2 -12  13         48.79         55.74         2.48 o
   3 -12  13          7.35         11.49         1.39 o
   4 -12  13          0.63         -0.55         1.01 o
  -4 -11  13          2.61          3.29         1.30 o
  -3 -11  13         39.37         41.14         2.84 o
  -2 -11  13         30.68         36.64         2.46 o
  -1 -11  13         12.65         12.96         1.31 o
   0 -11  13         15.16         14.43         1.76 o
   1 -11  13          6.93          6.17         1.28 o
   2 -11  13         14.91         14.67         1.62 o
   3 -11  13          2.74          1.84         1.53 o
   4 -11  13         13.27         11.46         1.19 o
   5 -11  13          6.78          6.06         0.99 o
  -5 -10  13          0.20          3.56         1.31 o
  -4 -10  13          0.20         -1.11         1.24 o
  -3 -10  13          5.13          3.35         1.30 o
  -2 -10  13        118.92        127.88         3.45 o
  -1 -10  13         51.56         53.07         2.16 o
   0 -10  13         11.25         13.36         1.22 o
   1 -10  13          0.14         -0.28         0.85 o
   2 -10  13         42.37         43.67         1.53 o
   3 -10  13         31.27         33.82         1.61 o
   4 -10  13          0.46         -0.26         0.78 o
   5 -10  13         72.74         84.67         2.83 o
   6 -10  13          0.04         -0.14         1.96 o
  -5  -9  13          1.01          2.17         1.68 o
  -4  -9  13          4.45          2.23         1.32 o
  -3  -9  13         60.98         58.72         2.69 o
  -2  -9  13         15.73         24.00         1.84 o
  -1  -9  13          1.56          0.23         0.82 o
   0  -9  13         11.08          8.47         1.22 o
   1  -9  13         28.42         25.47         1.65 o
   2  -9  13         39.24         39.82         1.61 o
   3  -9  13          6.71          6.23         1.00 o
   4  -9  13         30.57         33.20         1.76 o
   5  -9  13          0.71         -0.34         0.82 o
   6  -9  13          0.16          0.05         1.41 o
  -6  -8  13          7.07          7.27         1.31 o
  -5  -8  13          0.08         -0.15         0.91 o
  -4  -8  13         12.35         12.26         1.48 o
  -3  -8  13          2.65          1.38         1.04 o
  -2  -8  13          1.54         -0.15         1.13 o
  -1  -8  13          6.24         10.72         0.89 o
   0  -8  13          9.23         10.98         1.13 o
   1  -8  13         22.57         23.07         1.34 o
   2  -8  13          4.12          3.84         1.43 o
   3  -8  13        108.49        114.11         2.45 o
   4  -8  13         13.90         12.41         1.72 o
   5  -8  13          5.83          4.81         1.16 o
   6  -8  13         17.92         22.14         2.52 o
   7  -8  13          6.61          9.77         1.78 o
  -7  -7  13          0.55         -0.90         0.90 o
  -6  -7  13          2.48          1.87         1.00 o
  -5  -7  13         12.00         11.70         1.22 o
  -4  -7  13          2.45          3.11         1.07 o
  -3  -7  13         79.29         85.84         6.85 o
  -2  -7  13         26.62         29.62         1.77 o
  -1  -7  13          4.04          3.91         0.89 o
   0  -7  13         36.48         30.77         1.49 o
   1  -7  13          0.94          0.42         0.55 o
   2  -7  13         17.83         14.35         1.14 o
   3  -7  13         13.67         16.81         1.58 o
   4  -7  13          3.05          4.36         1.00 o
   5  -7  13         67.37         70.54         1.95 o
   6  -7  13          0.05          1.84         1.49 o
   7  -7  13          0.52          0.07         1.70 o
  -7  -6  13         13.76         12.30         2.88 o
  -6  -6  13          2.58          2.86         0.94 o
  -5  -6  13          1.57          2.31         0.94 o
  -4  -6  13          1.21         -0.09         0.86 o
  -3  -6  13          0.02          0.12         0.68 o
  -2  -6  13          9.44         11.40         1.55 o
  -1  -6  13         35.92         35.18         1.39 o
   0  -6  13        210.98        217.21         2.95 o
   1  -6  13          1.48          0.26         0.48 o
   2  -6  13        121.51        118.12         2.86 o
   3  -6  13         14.97         11.84         1.17 o
   4  -6  13          2.67          1.24         1.04 o
   5  -6  13          2.42          2.25         1.11 o
   6  -6  13          0.00         -1.44         1.86 o
   7  -6  13         46.02         62.59         2.73 o
  -7  -5  13          0.07          0.99         0.98 o
  -6  -5  13         12.59         12.94         1.26 o
  -5  -5  13         94.04         76.44         2.23 o
  -4  -5  13          3.13          3.16         0.98 o
  -3  -5  13          3.98          2.63         0.83 o
  -2  -5  13         57.40         56.43         2.32 o
  -1  -5  13         98.24        107.04         1.98 o
   0  -5  13         26.90         22.03         1.04 o
   1  -5  13         12.32          9.83         0.96 o
   2  -5  13          7.57          3.92         0.82 o
   3  -5  13         46.62         39.41         2.17 o
   4  -5  13         32.34         29.21         2.58 o
   5  -5  13          0.48          1.04         0.51 o
   6  -5  13         14.05         22.36         1.77 o
   7  -5  13         44.04         58.30         3.81 o
  -8  -4  13          0.82          1.29         1.35 o
  -7  -4  13          0.57          1.64         1.04 o
  -6  -4  13          9.29          7.00         1.15 o
  -5  -4  13         92.97         92.02         3.35 o
  -4  -4  13         35.05         27.39         1.43 o
  -3  -4  13         27.35         30.87         1.49 o
  -2  -4  13          1.56          0.64         0.60 o
  -1  -4  13         35.17         42.16         1.85 o
   0  -4  13          0.76          0.94         0.56 o
   1  -4  13          1.08          3.46         0.65 o
   2  -4  13         23.29         29.19         1.48 o
   3  -4  13        239.48        245.27         4.18 o
   4  -4  13         18.08         15.53         1.25 o
   5  -4  13          6.06          7.56         0.87 o
   6  -4  13          0.15          0.99         1.19 o
   7  -4  13          0.26         -1.19         1.19 o
  -8  -3  13          0.00         -0.02         1.12 o
  -7  -3  13         19.95         22.02         1.40 o
  -6  -3  13          2.73          4.62         1.10 o
  -5  -3  13         42.64         42.57         1.73 o
  -4  -3  13         16.19         14.31         1.63 o
  -3  -3  13         40.31         36.57         1.56 o
  -2  -3  13         78.58         73.97         1.95 o
  -1  -3  13         92.95        106.35         2.16 o
   0  -3  13         36.21         35.72         1.43 o
   1  -3  13         48.14         41.24         1.44 o
   2  -3  13         37.43         34.40         2.60 o
   3  -3  13          4.05          3.48         1.03 o
   4  -3  13          1.53          0.62         0.71 o
   5  -3  13         21.30         22.93         2.48 o
   6  -3  13          9.81         11.20         2.32 o
   7  -3  13          3.67          2.00         1.41 o
  -8  -2  13          2.75          4.40         1.58 o
  -7  -2  13          4.15          3.93         0.72 o
  -6  -2  13          9.94          7.73         1.22 o
  -5  -2  13          5.76          6.76         0.98 o
  -4  -2  13          2.73          3.59         0.80 o
  -3  -2  13         44.47         46.87         2.19 o
  -2  -2  13         24.07         20.07         1.20 o
  -1  -2  13         12.34         10.65         0.86 o
   0  -2  13        321.40        337.64         4.58 o
   1  -2  13         13.10          7.75         1.01 o
   2  -2  13         13.07         19.32         1.25 o
   3  -2  13          6.25          3.07         0.82 o
   4  -2  13         21.39         14.73         0.96 o
   5  -2  13          1.84          1.41         0.56 o
   6  -2  13          0.25          1.68         1.26 o
   7  -2  13         10.42         15.25         1.93 o
  -8  -1  13         13.14         14.57         1.83 o
  -7  -1  13         60.05         62.68         2.40 o
  -6  -1  13          5.08          5.06         1.07 o
  -5  -1  13         34.09         32.16         1.60 o
  -4  -1  13         29.59         27.20         1.74 o
  -3  -1  13          3.72          1.71         0.65 o
  -2  -1  13        194.83        177.91         2.96 o
  -1  -1  13         12.15          6.78         0.72 o
   0  -1  13         20.60         15.51         0.80 o
   1  -1  13         15.62         13.77         1.21 o
   2  -1  13         25.19         27.91         1.61 o
   3  -1  13          9.46         11.74         1.18 o
   4  -1  13         46.39         45.03         2.55 o
   5  -1  13          0.73          0.45         0.56 o
   6  -1  13          1.23         -0.82         1.19 o
   7  -1  13         18.50         24.66         2.79 o
  -9   0  13         13.80         11.85         1.66 o
  -8   0  13         64.02         66.90         5.26 o
  -7   0  13          7.24          8.68         1.24 o
  -6   0  13         59.35         60.90         1.89 o
  -5   0  13          9.19         12.96         1.07 o
  -4   0  13         16.55         14.76         1.12 o
  -3   0  13          6.79          6.36         1.07 o
  -2   0  13          8.73          5.13         0.69 o
  -1   0  13          2.62          3.64         0.65 o
   0   0  13        303.53        317.06         4.01 o
   1   0  13         21.28         17.22         1.18 o
   2   0  13          0.02          0.18         0.94 o
   3   0  13         25.69         32.58         1.64 o
   4   0  13          1.19          1.77         0.90 o
   5   0  13         13.29         13.68         1.54 o
   6   0  13          8.94          7.02         4.18 o
   7   0  13          1.28         -0.14         1.41 o
  -9   1  13          9.10          5.99         1.84 o
  -8   1  13          5.69         10.49         2.57 o
  -7   1  13        109.36        106.71         3.13 o
  -6   1  13        101.02        100.97         3.03 o
  -5   1  13          6.44          6.52         0.88 o
  -4   1  13        156.10        151.15         3.03 o
  -3   1  13          7.30         15.07         1.22 o
  -2   1  13          9.55         11.06         0.97 o
  -1   1  13        135.11        108.28         2.15 o
   0   1  13        497.89        491.31         9.61 o
   1   1  13         34.41         34.50         1.72 o
   2   1  13         97.41         96.38         2.56 o
   3   1  13         44.13         44.42         1.55 o
   4   1  13        117.47        104.49         2.69 o
   5   1  13          0.68          0.10         0.73 o
   6   1  13         12.75         14.04         2.32 o
   7   1  13         33.30         42.30         3.04 o
  -9   2  13         14.08         15.13         2.14 o
  -8   2  13        183.28        197.93         4.54 o
  -7   2  13         20.36         21.85         1.82 o
  -6   2  13         43.05         46.13         2.12 o
  -5   2  13          5.47          6.49         1.00 o
  -4   2  13         94.50         81.43         2.09 o
  -3   2  13         73.26         51.38         1.84 o
  -2   2  13         30.91         23.99         1.22 o
  -1   2  13          9.88          8.19         1.28 o
   0   2  13         32.72         40.74         3.14 o
   1   2  13         77.26         77.99         2.32 o
   2   2  13          0.01         -0.64         0.64 o
   3   2  13         10.02         11.18         1.14 o
   4   2  13          1.54          2.68         1.01 o
   5   2  13          3.82          4.62         1.46 o
   6   2  13         11.78         13.18         1.78 o
   7   2  13          0.69          1.98         1.55 o
  -9   3  13          1.35          0.54         1.18 o
  -8   3  13         52.89         55.23         3.60 o
  -7   3  13          2.05          3.14         1.23 o
  -6   3  13          1.68          1.51         0.77 o
  -5   3  13         16.64         11.76         1.05 o
  -4   3  13         76.72         70.19         1.71 o
  -3   3  13         22.92         18.87         1.02 o
  -2   3  13          0.60         -0.48         0.48 o
  -1   3  13        528.54        520.51         8.43 o
   0   3  13         46.52         49.21         2.29 o
   1   3  13          4.69          6.50         1.00 o
   2   3  13          1.79          1.19         0.76 o
   3   3  13          0.65          1.52         0.86 o
   4   3  13          3.36          5.48         1.07 o
   5   3  13          0.00         -0.68         1.00 o
   6   3  13          7.42          8.55         1.02 o
  -9   4  13          9.02         11.72         1.63 o
  -8   4  13          9.99         11.55         1.38 o
  -7   4  13          1.03          1.80         1.25 o
  -6   4  13          3.59          4.45         0.85 o
  -5   4  13        121.40        119.27         2.59 o
  -4   4  13         41.23         35.88         1.50 o
  -3   4  13          6.81          1.36         0.60 o
  -2   4  13          0.27          0.41         0.61 o
  -1   4  13          2.54          4.45         2.48 o
   0   4  13          8.44         11.50         1.18 o
   1   4  13          3.26          5.08         0.89 o
   2   4  13         17.33         19.45         1.22 o
   3   4  13         37.65         29.49         1.82 o
   4   4  13          5.24          4.27         1.12 o
   5   4  13          4.96          1.86         0.95 o
   6   4  13         12.62         12.95         1.53 o
  -8   5  13          0.55          1.77         1.18 o
  -7   5  13          5.29          5.94         1.06 o
  -6   5  13         10.19          5.38         0.81 o
  -5   5  13          0.21          0.62         0.71 o
  -4   5  13         28.39         24.65         1.39 o
  -3   5  13         21.46         18.19         1.21 o
  -2   5  13         28.39         27.99         1.51 o
  -1   5  13         65.22         70.74         7.28 o
   0   5  13          2.14          0.65         1.19 o
   1   5  13          2.11          1.49         1.02 o
   2   5  13         25.96         17.83         1.68 o
   3   5  13         16.16         21.32         2.13 o
   4   5  13          1.43          0.96         2.27 o
   5   5  13          6.65         10.55         1.90 o
  -8   6  13         10.65          9.25         1.31 o
  -7   6  13          0.61          0.17         0.94 o
  -6   6  13          0.38          1.35         0.73 o
  -5   6  13          3.74          4.99         0.95 o
  -4   6  13          5.76          2.59         0.80 o
  -3   6  13          0.67          1.10         0.70 o
  -2   6  13         53.61         44.91         3.72 o
  -1   6  13          1.32         -0.54         1.18 o
   0   6  13          5.44          4.48         1.00 o
   1   6  13         34.01         40.94         2.60 o
   2   6  13          4.16          1.63         1.19 o
   3   6  13          1.18          1.13         1.12 o
   4   6  13          1.18         -1.09         1.16 o
   5   6  13          2.62         -0.94         1.12 o
  -8   7  13          0.24          0.13         0.97 o
  -7   7  13          1.01          2.56         1.10 o
  -6   7  13          0.60          2.96         0.89 o
  -5   7  13         24.69         21.12         1.21 o
  -4   7  13          9.41          6.36         1.04 o
  -3   7  13         56.25         54.68         2.11 o
  -2   7  13         11.36         21.03         5.57 o
  -1   7  13          2.18          0.93         4.03 o
   0   7  13         21.79         19.69         2.63 o
   1   7  13          3.30          4.99         1.59 o
   2   7  13          2.17          1.86         1.31 o
   3   7  13          3.92          2.98         1.41 o
   4   7  13          4.55          4.46         1.93 o
  -8   8  13          1.60          6.49         1.85 o
  -7   8  13          4.33          3.04         1.37 o
  -6   8  13          0.03          0.48         0.91 o
  -5   8  13         11.07         17.02         1.21 o
  -4   8  13          1.78          5.68         1.04 o
  -3   8  13         97.36        107.76         2.58 o
  -2   8  13          0.23          1.86         1.86 o
  -1   8  13          0.95          1.55         3.10 o
   0   8  13         14.10         21.24         2.79 o
   1   8  13          0.01         -1.55         1.55 o
   2   8  13         16.54         20.43         3.17 o
   3   8  13         13.35         13.33         2.58 o
   4   8  13         82.19         97.43         5.73 o
  -7   9  13          6.24         11.74         1.67 o
  -6   9  13          0.05          0.12         0.72 o
  -5   9  13          0.69          0.08         0.74 o
  -4   9  13         68.95         75.34         2.66 o
  -3   9  13         50.86         35.41         2.51 o
  -2   9  13          0.74          5.57         2.17 o
  -1   9  13          4.99          2.48         1.86 o
   0   9  13          3.79          2.33         3.87 o
   1   9  13         10.85          7.74         2.48 o
   2   9  13          0.65          0.36         1.41 o
   3   9  13         13.29         23.18         4.49 o
  -6  10  13          6.89          6.72         1.09 o
  -5  10  13          1.99          2.25         1.04 o
  -4  10  13          3.23         -0.48         0.91 o
  -3  10  13          0.28          2.48         4.96 o
  -2  10  13          0.05         -0.31         1.86 o
  -1  10  13          1.82          0.93         2.17 o
   0  10  13          9.79          7.12         2.48 o
   1  10  13          0.78         -1.55         1.86 o
   2  10  13          0.12          1.92         2.00 o
  -5  11  13          7.84         10.05         1.92 o
  -4  11  13          2.36          1.25         1.43 o
  -3  11  13          0.57         -1.86         1.86 o
  -2  11  13         21.53         21.99         6.50 o
  -1  11  13         19.39         21.68         7.43 o
   1  11  13          0.03         -0.93         3.41 o
  -4  12  13          0.08          0.12         1.91 o
  -3  12  13          1.55          3.10         2.48 o
  -2  12  13          0.04          2.48         2.17 o
  -1  12  13          0.97          3.10         2.48 o
  -2 -12  14          8.05          7.20         1.35 o
  -1 -12  14         25.68         21.43         1.98 o
   0 -12  14          0.04         -0.86         1.09 o
   1 -12  14         37.32         38.84         2.85 o
   2 -12  14          5.15          0.89         1.03 o
   3 -12  14          0.59          1.35         1.18 o
  -3 -11  14          7.92          6.87         1.74 o
  -2 -11  14          0.88          3.00         1.30 o
  -1 -11  14         53.68         62.34         2.78 o
   0 -11  14         63.12         76.33         3.49 o
   1 -11  14          3.93          2.47         1.21 o
   2 -11  14          0.03         -0.66         1.76 o
   3 -11  14         18.95         19.79         1.75 o
   4 -11  14          0.46          0.80         0.93 o
  -4 -10  14         12.50         17.58         2.17 o
  -3 -10  14          7.15          3.33         1.30 o
  -2 -10  14        159.59        189.72         8.15 o
  -1 -10  14          3.78          1.72         0.97 o
   0 -10  14          1.89          3.42         0.97 o
   1 -10  14         85.40         79.18         2.50 o
   2 -10  14         18.58         23.37         1.88 o
   3 -10  14          1.95          1.11         1.21 o
   4 -10  14          1.54          0.53         0.90 o
   5 -10  14         10.86         20.72         1.55 o
  -5  -9  14          9.80          9.59         1.90 o
  -4  -9  14          0.93         -1.07         1.07 o
  -3  -9  14          0.19         -1.14         1.14 o
  -2  -9  14          0.01         -0.31         1.07 o
  -1  -9  14          8.55         12.37         1.10 o
   0  -9  14         41.60         53.31         3.07 o
   1  -9  14         37.72         38.25         2.10 o
   2  -9  14         10.99         16.27         1.69 o
   3  -9  14          1.65          1.28         0.81 o
   4  -9  14         18.80         20.77         1.98 o
   5  -9  14         49.13         48.86         2.36 o
   6  -9  14          7.36         12.84         2.63 o
  -6  -8  14         32.90         40.88         3.72 o
  -5  -8  14          1.80          3.88         1.23 o
  -4  -8  14          1.84          1.78         1.23 o
  -3  -8  14         13.59         10.92         1.69 o
  -2  -8  14          0.34         -0.55         1.12 o
  -1  -8  14         32.92         30.65         1.58 o
   0  -8  14         47.30         43.93         1.54 o
   1  -8  14         55.25         67.76         2.57 o
   2  -8  14         43.38         45.58         2.06 o
   3  -8  14         25.51         34.84         2.08 o
   4  -8  14          0.02         -1.13         1.13 o
   5  -8  14          0.32         -0.46         0.76 o
   6  -8  14          8.21          7.46         1.75 o
  -6  -7  14          0.59         -0.28         0.94 o
  -5  -7  14          0.02         -0.59         0.88 o
  -4  -7  14          1.45          0.49         1.26 o
  -3  -7  14          7.32          4.68         1.12 o
  -2  -7  14          7.38          8.18         1.37 o
  -1  -7  14         23.03         22.09         1.65 o
   0  -7  14          1.73          1.13         0.72 o
   1  -7  14         61.72         59.04         1.88 o
   2  -7  14         40.46         42.99         2.77 o
   3  -7  14         28.24         30.61         1.77 o
   4  -7  14         37.01         39.93         3.06 o
   5  -7  14         27.57         34.19         1.85 o
   6  -7  14          0.01          0.62         1.31 o
  -7  -6  14          0.10         -0.28         1.00 o
  -6  -6  14          1.76          2.60         1.07 o
  -5  -6  14          2.81          5.55         1.16 o
  -4  -6  14         35.28         37.11         1.85 o
  -3  -6  14          1.94          5.16         1.12 o
  -2  -6  14          4.24          6.51         1.12 o
  -1  -6  14          0.04         -0.78         0.78 o
   0  -6  14         22.97         18.48         1.27 o
   1  -6  14         41.60         37.42         1.58 o
   2  -6  14         88.73         89.18         2.76 o
   3  -6  14         41.78         46.84         1.69 o
   4  -6  14         53.63         52.22         2.20 o
   5  -6  14         13.68          9.56         0.78 o
   6  -6  14          0.93          0.88         1.41 o
  -7  -5  14          0.02         -0.23         0.86 o
  -6  -5  14          1.33          2.22         1.24 o
  -5  -5  14          1.88          1.90         0.91 o
  -4  -5  14          0.14          0.08         0.92 o
  -3  -5  14          5.11          3.68         1.00 o
  -2  -5  14          0.23          0.51         1.56 o
  -1  -5  14         36.50         38.69         1.57 o
   0  -5  14         73.20         60.35         2.04 o
   1  -5  14         46.85         48.62         2.10 o
   2  -5  14          0.55         -0.35         0.76 o
   3  -5  14         96.64         79.40         3.70 o
   4  -5  14         14.57         15.48         1.31 o
   5  -5  14         35.22         36.59         1.92 o
   6  -5  14         43.65         41.70         4.79 o
   7  -5  14          6.77          5.25         1.53 o
  -7  -4  14          4.81          4.94         1.38 o
  -6  -4  14         13.31         15.26         1.54 o
  -5  -4  14          1.64          1.61         0.93 o
  -4  -4  14         11.82         12.78         1.15 o
  -3  -4  14          8.14          8.46         1.08 o
  -2  -4  14         40.54         47.92         1.95 o
  -1  -4  14        336.48        317.08         4.33 o
   0  -4  14          0.28         -0.25         0.95 o
   1  -4  14         76.73         70.39         1.81 o
   2  -4  14        139.15        117.85         3.37 o
   3  -4  14         17.04         11.28         1.04 o
   4  -4  14         28.61         32.45         1.80 o
   5  -4  14          0.63          2.15         1.29 o
   6  -4  14          5.63         10.70         1.71 o
   7  -4  14          0.90          0.67         1.62 o
  -8  -3  14         10.92         12.86         3.10 o
  -7  -3  14         10.61         14.51         1.82 o
  -6  -3  14          0.20          2.78         1.16 o
  -5  -3  14         19.28         17.50         1.52 o
  -4  -3  14          0.15         -0.68         0.68 o
  -3  -3  14        106.16        103.01         2.50 o
  -2  -3  14        138.44        133.33         2.55 o
  -1  -3  14        159.43        162.42         3.26 o
   0  -3  14          0.12          1.24         0.72 o
   1  -3  14        501.46        499.04         9.30 o
   2  -3  14         20.54         20.70         1.50 o
   3  -3  14          8.02          4.15         0.81 o
   4  -3  14         26.63         22.18         1.50 o
   5  -3  14          0.94          2.67         1.34 o
   6  -3  14          2.28          2.01         2.94 o
   7  -3  14          3.47          3.82         1.63 o
  -8  -2  14          2.72          4.90         1.67 o
  -7  -2  14         26.02         30.20         2.06 o
  -6  -2  14          0.00         -0.01         0.91 o
  -5  -2  14          2.52          3.72         1.05 o
  -4  -2  14         67.44         69.54         3.22 o
  -3  -2  14         28.66         31.01         2.46 o
  -2  -2  14        107.55        108.42         2.82 o
  -1  -2  14        121.07        131.08         2.99 o
   0  -2  14          4.50          7.97         0.94 o
   1  -2  14         89.93         88.04         2.11 o
   2  -2  14          3.40          8.41         1.05 o
   3  -2  14        145.36        150.30         4.62 o
   4  -2  14         13.54         19.21         1.09 o
   5  -2  14         19.27         23.10         1.71 o
   6  -2  14         16.08         14.10         1.93 o
   7  -2  14          0.00         -0.58         1.49 o
  -8  -1  14          0.27          1.02         1.23 o
  -7  -1  14          6.94         10.86         1.34 o
  -6  -1  14         35.90         34.84         1.64 o
  -5  -1  14         38.06         44.28         2.00 o
  -4  -1  14         30.15         31.38         2.62 o
  -3  -1  14          0.43          2.62         0.89 o
  -2  -1  14        143.99        144.11         2.55 o
  -1  -1  14          8.88          7.44         1.43 o
   0  -1  14         10.87         10.56         1.86 o
   1  -1  14         31.86         33.68         1.83 o
   2  -1  14         31.64         36.70         2.59 o
   3  -1  14          0.03         -0.72         0.72 o
   4  -1  14          8.92          8.96         1.02 o
   5  -1  14         10.82          8.69         1.46 o
   6  -1  14          0.00          0.00         1.31 o
   7  -1  14          0.03          2.96         1.49 o
  -8   0  14          9.87         12.67         2.19 o
  -7   0  14          7.62          7.62         1.22 o
  -6   0  14          3.80          3.19         0.83 o
  -5   0  14          1.56          2.41         0.84 o
  -4   0  14        115.14        101.17         2.35 o
  -3   0  14         14.38         14.98         1.28 o
  -2   0  14          8.20          5.72         0.81 o
  -1   0  14         92.30         99.17         2.44 o
   0   0  14        157.44        148.40         5.06 o
   1   0  14          0.12          0.83         0.72 o
   2   0  14         51.52         54.11         1.85 o
   3   0  14          1.77          4.12         1.12 o
   4   0  14          0.01         -1.02         1.02 o
   5   0  14          0.01         -0.05         0.94 o
   6   0  14          0.34         -0.50         2.17 o
  -8   1  14         22.48         27.37         2.53 o
  -7   1  14          4.13          6.77         0.97 o
  -6   1  14          3.08          1.74         1.12 o
  -5   1  14          0.10          0.53         0.68 o
  -4   1  14          6.94          7.26         0.96 o
  -3   1  14         11.57          8.53         1.05 o
  -2   1  14          0.05          0.05         0.59 o
  -1   1  14        110.20        106.57         2.87 o
   0   1  14        132.15        141.23         4.68 o
   1   1  14         42.87         52.68         3.95 o
   2   1  14         12.07         15.80         2.26 o
   3   1  14          7.30          6.77         0.91 o
   4   1  14         18.65         15.18         1.27 o
   5   1  14          9.47         11.16         1.16 o
   6   1  14          3.28          3.32         2.79 o
  -8   2  14          1.88          3.82         1.80 o
  -7   2  14         26.54         26.32         1.24 o
  -6   2  14          0.84          0.73         0.84 o
  -5   2  14         10.92          8.78         1.02 o
  -4   2  14        145.55        140.90         2.82 o
  -3   2  14         12.42          9.84         0.96 o
  -2   2  14         57.13         54.92         1.82 o
  -1   2  14         38.20         41.02         2.86 o
   0   2  14         31.27         30.60         2.65 o
   1   2  14          0.13          0.39         0.65 o
   2   2  14         11.12         17.00         1.48 o
   3   2  14        328.24        347.91         4.66 o
   4   2  14         16.09         12.57         1.31 o
   5   2  14         23.79         30.17         4.34 o
   6   2  14          6.44          7.00         1.21 o
  -8   3  14          7.87          8.29         1.63 o
  -7   3  14          0.00          0.27         0.75 o
  -6   3  14          0.56          0.71         0.97 o
  -5   3  14          3.40          6.88         1.12 o
  -4   3  14         46.63         49.57         2.91 o
  -3   3  14          0.77         -0.39         0.76 o
  -2   3  14         56.68         50.52         2.38 o
  -1   3  14        107.34         97.22         4.35 o
   0   3  14         87.06         87.29         3.39 o
   1   3  14          0.22          1.08         1.09 o
   2   3  14         38.71         54.10         2.04 o
   3   3  14        195.33        220.41         4.32 o
   4   3  14         49.89         48.55         2.14 o
   5   3  14          0.76          0.95         1.01 o
   6   3  14          9.76         10.12         1.78 o
  -8   4  14         12.51         14.75         1.82 o
  -7   4  14          0.19          1.41         1.00 o
  -6   4  14          1.31         -0.38         0.66 o
  -5   4  14         15.07         13.19         1.35 o
  -4   4  14         15.35         14.70         1.08 o
  -3   4  14         25.32         24.14         1.21 o
  -2   4  14         21.16         18.58         2.48 o
  -1   4  14         19.42         21.21         1.85 o
   0   4  14         27.95         31.76         1.90 o
   1   4  14          1.60         -0.14         1.24 o
   2   4  14         10.72          9.33         1.25 o
   3   4  14        131.88        159.09         3.67 o
   4   4  14         34.16         39.13         2.54 o
   5   4  14          7.29          9.53         1.41 o
  -8   5  14         22.05         26.03         1.81 o
  -7   5  14         53.64         65.93         2.40 o
  -6   5  14          0.02          0.61         0.64 o
  -5   5  14          0.24          0.06         0.82 o
  -4   5  14         28.12         31.28         1.84 o
  -3   5  14          0.10          1.90         0.94 o
  -2   5  14         15.11         18.89        19.20 o
  -1   5  14         99.96         95.29         2.82 o
   0   5  14          3.98          9.12         2.17 o
   1   5  14         47.04         58.13         2.73 o
   2   5  14          0.01         -1.19         1.19 o
   3   5  14         60.72         52.10         2.94 o
   4   5  14          9.97         11.97         2.73 o
   5   5  14          0.03         -1.11         1.12 o
  -8   6  14          3.68          5.29         1.32 o
  -7   6  14          1.29          4.36         1.15 o
  -6   6  14          0.26         -0.88         0.88 o
  -5   6  14         34.01         31.81         1.50 o
  -4   6  14         38.65         42.94         1.83 o
  -3   6  14        101.14        106.08         3.86 o
  -2   6  14         10.28         10.53         4.65 o
  -1   6  14         26.62         39.02         9.60 o
   0   6  14         17.59         21.16         1.61 o
   1   6  14          2.56          1.55         3.10 o
   2   6  14          0.04          1.52         1.26 o
   3   6  14          5.39          8.25         1.71 o
   4   6  14          8.72         10.77         1.61 o
  -7   7  14          0.72          2.01         1.08 o
  -6   7  14         11.66         19.76         1.98 o
  -5   7  14          1.16          0.56         0.78 o
  -4   7  14          0.00         -0.93         0.93 o
  -3   7  14          0.85          0.93         3.10 o
  -2   7  14          1.59          1.55         2.17 o
  -1   7  14         15.45         22.30         6.19 o
   0   7  14          1.95          1.05         1.71 o
   1   7  14          1.28          2.17         1.86 o
   2   7  14          3.15          6.69         1.63 o
   3   7  14         13.24         21.17         2.16 o
   4   7  14          3.87          9.07         2.79 o
  -7   8  14          1.90          1.26         1.14 o
  -6   8  14          0.01         -0.33         1.15 o
  -5   8  14          1.90          2.22         1.29 o
  -4   8  14          0.02         -0.96         0.96 o
  -3   8  14          0.05         -0.93         1.55 o
  -2   8  14          1.56          1.86         2.48 o
  -1   8  14          4.16          2.48         3.72 o
   0   8  14          1.68          0.31         1.86 o
   1   8  14          0.37         -0.31         1.86 o
   2   8  14          1.53          2.48         1.86 o
   3   8  14         13.26         21.05         4.49 o
  -6   9  14          0.41         -0.56         0.87 o
  -5   9  14          6.73         13.64         1.21 o
  -4   9  14          1.03          2.06         1.34 o
  -3   9  14         21.15         26.32         3.10 o
  -2   9  14          1.62          0.93         1.86 o
  -1   9  14         64.22         69.06         4.96 o
   0   9  14          7.77          5.26         2.17 o
   1   9  14          7.70          2.79         2.17 o
   2   9  14          2.72          2.17         2.17 o
  -5  10  14         26.86         34.82         2.59 o
  -4  10  14          0.04          1.86         1.86 o
  -3  10  14          7.50          9.29         6.50 o
  -2  10  14         10.94         17.96         3.10 o
  -1  10  14          0.08         -1.24         2.17 o
   1  10  14         19.08         21.06         3.72 o
  -4  11  14          3.57          3.88         2.79 o
  -3  11  14         47.13         61.94         4.96 o
  -2  11  14          2.35          2.17         5.26 o
  -1  11  14          3.98          4.03         4.03 o
   0 -12  15          0.96          0.77         1.50 o
   1 -12  15          1.53          2.34         3.10 o
  -2 -11  15         27.50         26.87         2.15 o
  -1 -11  15          1.46          0.20         1.36 o
   0 -11  15          1.95          1.63         1.07 o
   1 -11  15          1.45          0.75         1.23 o
   2 -11  15         11.50         11.07         1.61 o
   3 -11  15          3.29          2.54         1.09 o
  -3 -10  15          0.51          0.39         1.23 o
  -2 -10  15         14.63         19.92         1.97 o
  -1 -10  15         42.83         43.61         2.47 o
   0 -10  15          2.03          1.55         0.95 o
   1 -10  15         17.90         20.73         1.98 o
   2 -10  15         24.94         36.43         2.38 o
   3 -10  15          0.87         -0.47         0.98 o
   4 -10  15          0.68         -0.07         1.40 o
  -4  -9  15          2.94          0.62         1.36 o
  -3  -9  15         74.65         86.18         3.50 o
  -2  -9  15         20.00         22.61         1.97 o
  -1  -9  15          8.98         10.79         1.43 o
   0  -9  15         35.71         42.01         2.41 o
   1  -9  15         49.82         63.31         2.86 o
   2  -9  15         28.91         34.19         2.09 o
   3  -9  15         16.14         10.91         1.27 o
   4  -9  15          0.99         -0.61         1.53 o
   5  -9  15          3.58          6.23         1.31 o
  -5  -8  15          0.49          1.02         1.27 o
  -4  -8  15          4.86          3.00         1.53 o
  -3  -8  15         15.45         15.32         1.91 o
  -2  -8  15         10.44          8.33         1.85 o
  -1  -8  15         35.70         36.25         1.82 o
   0  -8  15         19.72         17.75         1.29 o
   1  -8  15          5.37          3.61         1.57 o
   2  -8  15          3.44          1.65         0.97 o
   3  -8  15          2.71          2.96         1.14 o
   4  -8  15          0.88          0.88         1.25 o
   5  -8  15          0.12          0.46         0.76 o
  -5  -7  15          9.78         11.82         1.54 o
  -4  -7  15          6.81          8.01         1.48 o
  -3  -7  15          1.09          0.65         1.39 o
  -2  -7  15         62.40         63.82         2.77 o
  -1  -7  15         70.62         76.61         2.44 o
   0  -7  15          7.87          9.30         1.25 o
   1  -7  15         31.37         37.46         1.84 o
   2  -7  15         13.37         17.38         1.41 o
   3  -7  15         16.24         18.27         1.50 o
   4  -7  15          0.01          1.19         1.12 o
   5  -7  15          4.66          5.12         1.35 o
   6  -7  15          1.01          0.00         2.17 o
  -6  -6  15         34.83         40.42         2.15 o
  -5  -6  15          2.36          3.31         1.12 o
  -4  -6  15          4.38          6.63         1.31 o
  -3  -6  15         37.59         37.29         3.10 o
  -2  -6  15        267.32        260.35         4.63 o
  -1  -6  15         11.51         10.50         1.12 o
   0  -6  15         46.47         41.68         2.41 o
   1  -6  15         35.61         35.69         2.68 o
   2  -6  15         16.10         14.52         1.53 o
   3  -6  15          5.40          5.19         1.17 o
   4  -6  15          2.31         -0.40         0.90 o
   5  -6  15         10.20         13.14         1.01 o
   6  -6  15          0.02          2.70         1.70 o
  -6  -5  15         23.37         28.53         1.83 o
  -5  -5  15          1.88          3.17         1.14 o
  -4  -5  15         19.13         19.20         1.83 o
  -3  -5  15         22.41         22.36         1.74 o
  -2  -5  15          4.29          5.18         1.23 o
  -1  -5  15         73.78         64.74         2.55 o
   0  -5  15        109.00        112.37         3.39 o
   1  -5  15          1.77          4.96         1.09 o
   2  -5  15         76.34         86.53         2.53 o
   3  -5  15          4.59          5.95         1.06 o
   4  -5  15          1.03          1.37         1.22 o
   5  -5  15          0.48          0.41         0.69 o
   6  -5  15          4.45          9.48         2.04 o
  -7  -4  15          0.14          0.73         1.16 o
  -6  -4  15          0.22          0.93         1.04 o
  -5  -4  15          7.64         10.90         1.43 o
  -4  -4  15         23.06         23.41         1.46 o
  -3  -4  15         10.54         11.55         1.36 o
  -2  -4  15        101.76         85.17         2.55 o
  -1  -4  15          6.12          5.27         1.00 o
   0  -4  15          3.82          4.21         2.63 o
   1  -4  15         71.86         81.51         2.39 o
   2  -4  15         13.88         11.89         1.30 o
   3  -4  15          0.00         -0.48         0.81 o
   4  -4  15         18.86         21.59         1.65 o
   5  -4  15          9.00          8.33         1.13 o
   6  -4  15         15.22         17.56         1.84 o
  -7  -3  15         20.78         25.05         1.67 o
  -6  -3  15         14.34         13.78         1.29 o
  -5  -3  15          0.99          0.78         0.78 o
  -4  -3  15          7.90          9.71         2.29 o
  -3  -3  15         69.89         66.35         2.36 o
  -2  -3  15         53.80         49.41         2.15 o
  -1  -3  15        514.28        502.74         7.18 o
   0  -3  15         13.50         10.08         1.55 o
   1  -3  15         53.03         55.54         2.07 o
   2  -3  15         10.13         10.28         1.46 o
   3  -3  15          8.69         13.79         1.28 o
   4  -3  15          0.08          1.86         0.97 o
   5  -3  15          0.89          1.90         0.79 o
   6  -3  15         30.46         30.53         2.60 o
  -7  -2  15          8.99         13.65         1.24 o
  -6  -2  15          6.92          4.69         1.14 o
  -5  -2  15          8.19          6.65         1.36 o
  -4  -2  15          5.18          2.99         0.88 o
  -3  -2  15         41.35         37.30         3.08 o
  -2  -2  15        476.25        473.55         6.42 o
  -1  -2  15        237.82        228.17         4.10 o
   0  -2  15        322.53        332.04         6.34 o
   1  -2  15          9.66          4.65         1.49 o
   2  -2  15          1.45          4.35         0.80 o
   3  -2  15         26.52         21.75         1.61 o
   4  -2  15         12.19          9.45         0.94 o
   5  -2  15         41.86         50.89         1.95 o
   6  -2  15         12.29         14.24         2.79 o
  -7  -1  15          0.41          0.21         1.22 o
  -6  -1  15         14.80         12.60         1.16 o
  -5  -1  15         13.51          9.94         1.52 o
  -4  -1  15          3.49          4.22         1.33 o
  -3  -1  15         27.41         31.26         1.54 o
  -2  -1  15         91.59         84.14         2.41 o
  -1  -1  15         30.45         23.26         1.48 o
   0  -1  15        194.14        200.33         4.70 o
   1  -1  15          1.83          1.38         1.55 o
   2  -1  15         85.36        104.34         2.54 o
   3  -1  15          0.20         -0.40         1.04 o
   4  -1  15          8.79         12.83         1.74 o
   5  -1  15          0.59          0.00         0.78 o
   6  -1  15          0.88         -0.93         1.31 o
  -8   0  15          0.00         -1.55         1.55 o
  -7   0  15          1.28          0.02         1.04 o
  -6   0  15          6.00          7.19         1.72 o
  -5   0  15          0.01          0.13         0.75 o
  -4   0  15         18.10         17.71         1.50 o
  -3   0  15          4.62          2.90         0.91 o
  -2   0  15         99.09         87.57         3.34 o
  -1   0  15         22.47         21.85         1.85 o
   0   0  15         24.94         29.23         2.84 o
   1   0  15         11.58          8.05         3.10 o
   2   0  15         16.10         11.24         1.37 o
   3   0  15          2.21          0.69         1.21 o
   4   0  15          1.27          3.03         1.07 o
   5   0  15          4.55          4.29         1.12 o
   6   0  15          3.19          4.18         2.32 o
  -8   1  15          0.25          0.39         1.57 o
  -7   1  15          1.94          1.44         1.07 o
  -6   1  15          0.64          1.49         1.07 o
  -5   1  15         42.25         40.43         1.79 o
  -4   1  15          0.17          0.23         0.75 o
  -3   1  15         42.82         46.68         1.88 o
  -2   1  15          5.24          5.56         1.39 o
  -1   1  15          0.26          0.88         1.31 o
   0   1  15         65.00         62.74         3.81 o
   1   1  15        103.17        126.04         7.59 o
   2   1  15         17.05         25.54         3.03 o
   3   1  15          0.89          1.91         0.85 o
   4   1  15         35.03         44.20         3.63 o
   5   1  15         10.67         11.03         1.21 o
   6   1  15          3.49          4.18         2.01 o
  -8   2  15         12.97         16.95         2.30 o
  -7   2  15          1.28          2.74         0.89 o
  -6   2  15         17.65         23.63         2.02 o
  -5   2  15          0.00         -0.43         0.84 o
  -4   2  15          2.18          3.85         1.00 o
  -3   2  15         23.49         19.78         1.27 o
  -2   2  15          3.16          1.79         1.35 o
  -1   2  15         80.16         81.89         3.66 o
   0   2  15         94.90         86.85         3.66 o
   1   2  15          3.21          4.60         1.70 o
   2   2  15          1.67          0.28         1.05 o
   3   2  15         23.71         24.37         1.82 o
   4   2  15         17.30         20.27         1.64 o
   5   2  15         13.94         11.59         1.66 o
  -8   3  15          8.90          9.52         2.65 o
  -7   3  15          5.46          6.92         1.65 o
  -6   3  15          1.97          1.87         1.12 o
  -5   3  15          8.10          4.32         1.00 o
  -4   3  15          0.15         -0.39         0.77 o
  -3   3  15          5.93          6.37         0.93 o
  -2   3  15          0.35          0.93         1.55 o
  -1   3  15         25.55         24.94         3.25 o
   0   3  15         13.00         13.73         1.67 o
[truncated: 33,988 more chars]
