# Supplementary material for: Crystal structure of 2-[4-(4-chloro­phen­yl)-1-(4-meth­oxy­phen­yl)-2-oxoazetidin-3-yl]benzo[de]iso­quinoline-1,3-dione dimethyl sulfoxide monosolvate
Source: Acta Crystallogr E Crystallogr Commun. 2015 Jan 28;71(Pt 2):o129–30. doi: 10.1107/S2056989015001425 (PMC4384601; doi:10.1107/S2056989015001425)
Supplement: Supplementary file 3 [file e-71-0o129-Isup3.cml]

<?xml version="1.0" encoding="UTF-8"?>
<cml convention="cmlDict:cmllite" xmlns="http://www.xml-cml.org/schema" xmlns:cmlDict="http://www.xml-cml.org/dictionary/cml/" xmlns:nameDict="http://www.xml-cml.org/dictionary/cml/name/">
  <molecule id="m1">
    <name dictRef="nameDict:unknown">2-[2-(4-Chlorophenyl)-1-(4-methoxyphenyl)-4-oxoazetidin-3-yl]benzo[de]isoquinoline-1,3-dione dimethyl sulfoxide </name>
    <atomArray>
      <atom id="a1" elementType="Cl" hydrogenCount="0">
        <label value="Cl" dictRef="cmlDict:locant"/>
      </atom>
      <atom id="a2" elementType="C" hydrogenCount="0">
        <label value="1" dictRef="cmlDict:locant"/>
      </atom>
      <atom id="a3" elementType="C">
        <label value="2" dictRef="cmlDict:locant"/>
      </atom>
      <atom id="a4" elementType="C">
        <label value="3" dictRef="cmlDict:locant"/>
      </atom>
      <atom id="a5" elementType="C" hydrogenCount="0">
        <label value="4" dictRef="cmlDict:locant"/>
      </atom>
      <atom id="a6" elementType="C">
        <label value="5" dictRef="cmlDict:locant"/>
      </atom>
      <atom id="a7" elementType="C">
        <label value="6" dictRef="cmlDict:locant"/>
      </atom>
      <atom id="a59" elementType="H"/>
      <atom id="a60" elementType="H"/>
      <atom id="a61" elementType="H"/>
      <atom id="a62" elementType="H"/>
      <atom id="a8" elementType="C">
        <label value="1" dictRef="cmlDict:locant"/>
        <label value="C" dictRef="cmlDict:locant"/>
      </atom>
      <atom id="a37" elementType="O" hydrogenCount="0">
        <label value="O" dictRef="cmlDict:locant"/>
      </atom>
      <atom id="a63" elementType="H"/>
      <atom id="a64" elementType="H"/>
      <atom id="a65" elementType="H"/>
      <atom id="a9" elementType="C" hydrogenCount="0">
        <label value="1" dictRef="cmlDict:locant"/>
      </atom>
      <atom id="a10" elementType="C">
        <label value="2" dictRef="cmlDict:locant"/>
      </atom>
      <atom id="a11" elementType="C">
        <label value="3" dictRef="cmlDict:locant"/>
      </atom>
      <atom id="a12" elementType="C" hydrogenCount="0">
        <label value="4" dictRef="cmlDict:locant"/>
      </atom>
      <atom id="a13" elementType="C">
        <label value="5" dictRef="cmlDict:locant"/>
      </atom>
      <atom id="a14" elementType="C">
        <label value="6" dictRef="cmlDict:locant"/>
      </atom>
      <atom id="a66" elementType="H"/>
      <atom id="a67" elementType="H"/>
      <atom id="a68" elementType="H"/>
      <atom id="a69" elementType="H"/>
      <atom id="a15" elementType="O" hydrogenCount="0">
        <label value="O" dictRef="cmlDict:locant"/>
      </atom>
      <atom id="a16" elementType="N" hydrogenCount="0">
        <label value="1" dictRef="cmlDict:locant"/>
        <label value="N" dictRef="cmlDict:locant"/>
      </atom>
      <atom id="a17" elementType="C">
        <label value="2" dictRef="cmlDict:locant"/>
      </atom>
      <atom id="a18" elementType="C">
        <label value="3" dictRef="cmlDict:locant"/>
      </atom>
      <atom id="a19" elementType="C" hydrogenCount="0">
        <label value="4" dictRef="cmlDict:locant"/>
      </atom>
      <atom id="a70" elementType="H"/>
      <atom id="a71" elementType="H"/>
      <atom id="a42" elementType="C" hydrogenCount="0">
        <label value="1" dictRef="cmlDict:locant"/>
      </atom>
      <atom id="a43" elementType="N" hydrogenCount="0">
        <label value="2" dictRef="cmlDict:locant"/>
        <label value="N" dictRef="cmlDict:locant"/>
      </atom>
      <atom id="a44" elementType="C" hydrogenCount="0">
        <label value="3" dictRef="cmlDict:locant"/>
      </atom>
      <atom id="a45" elementType="C" hydrogenCount="0">
        <label value="3a" dictRef="cmlDict:locant"/>
      </atom>
      <atom id="a46" elementType="C">
        <label value="4" dictRef="cmlDict:locant"/>
      </atom>
      <atom id="a47" elementType="C">
        <label value="5" dictRef="cmlDict:locant"/>
      </atom>
      <atom id="a48" elementType="C">
        <label value="6" dictRef="cmlDict:locant"/>
      </atom>
      <atom id="a49" elementType="C" hydrogenCount="0">
        <label value="6a" dictRef="cmlDict:locant"/>
      </atom>
      <atom id="a50" elementType="C">
        <label value="7" dictRef="cmlDict:locant"/>
      </atom>
      <atom id="a51" elementType="C">
        <label value="8" dictRef="cmlDict:locant"/>
      </atom>
      <atom id="a52" elementType="C">
        <label value="9" dictRef="cmlDict:locant"/>
      </atom>
      <atom id="a53" elementType="C" hydrogenCount="0">
        <label value="9a" dictRef="cmlDict:locant"/>
      </atom>
      <atom id="a54" elementType="C" hydrogenCount="0">
        <label value="9b" dictRef="cmlDict:locant"/>
      </atom>
      <atom id="a39" elementType="O" hydrogenCount="0">
        <label value="O" dictRef="cmlDict:locant"/>
      </atom>
      <atom id="a41" elementType="O" hydrogenCount="0">
        <label value="O'" dictRef="cmlDict:locant"/>
      </atom>
      <atom id="a72" elementType="H"/>
      <atom id="a73" elementType="H"/>
      <atom id="a74" elementType="H"/>
      <atom id="a75" elementType="H"/>
      <atom id="a76" elementType="H"/>
      <atom id="a77" elementType="H"/>
      <atom id="a55" elementType="C">
        <label value="1" dictRef="cmlDict:locant"/>
        <label value="C" dictRef="cmlDict:locant"/>
      </atom>
      <atom id="a78" elementType="H"/>
      <atom id="a79" elementType="H"/>
      <atom id="a80" elementType="H"/>
      <atom id="a56" elementType="C">
        <label value="1" dictRef="cmlDict:locant"/>
        <label value="C" dictRef="cmlDict:locant"/>
      </atom>
      <atom id="a81" elementType="H"/>
      <atom id="a82" elementType="H"/>
      <atom id="a83" elementType="H"/>
      <atom id="a57" elementType="S" hydrogenCount="0"/>
      <atom id="a58" elementType="O" hydrogenCount="0"/>
    </atomArray>
    <bondArray>
      <bond id="a2_a3" atomRefs2="a2 a3" order="D"/>
      <bond id="a3_a4" atomRefs2="a3 a4" order="S"/>
      <bond id="a4_a5" atomRefs2="a4 a5" order="D"/>
      <bond id="a5_a6" atomRefs2="a5 a6" order="S"/>
      <bond id="a6_a7" atomRefs2="a6 a7" order="D"/>
      <bond id="a7_a2" atomRefs2="a7 a2" order="S"/>
      <bond id="a3_a59" atomRefs2="a3 a59" order="S"/>
      <bond id="a4_a60" atomRefs2="a4 a60" order="S"/>
      <bond id="a6_a61" atomRefs2="a6 a61" order="S"/>
      <bond id="a7_a62" atomRefs2="a7 a62" order="S"/>
      <bond id="a1_a5" atomRefs2="a1 a5" order="S"/>
      <bond id="a8_a37" atomRefs2="a8 a37" order="S"/>
      <bond id="a8_a63" atomRefs2="a8 a63" order="S"/>
      <bond id="a8_a64" atomRefs2="a8 a64" order="S"/>
      <bond id="a8_a65" atomRefs2="a8 a65" order="S"/>
      <bond id="a9_a10" atomRefs2="a9 a10" order="D"/>
      <bond id="a10_a11" atomRefs2="a10 a11" order="S"/>
      <bond id="a11_a12" atomRefs2="a11 a12" order="D"/>
      <bond id="a12_a13" atomRefs2="a12 a13" order="S"/>
      <bond id="a13_a14" atomRefs2="a13 a14" order="D"/>
      <bond id="a14_a9" atomRefs2="a14 a9" order="S"/>
      <bond id="a10_a66" atomRefs2="a10 a66" order="S"/>
      <bond id="a11_a67" atomRefs2="a11 a67" order="S"/>
      <bond id="a13_a68" atomRefs2="a13 a68" order="S"/>
      <bond id="a14_a69" atomRefs2="a14 a69" order="S"/>
      <bond id="a37_a12" atomRefs2="a37 a12" order="S"/>
      <bond id="a16_a17" atomRefs2="a16 a17" order="S"/>
      <bond id="a17_a18" atomRefs2="a17 a18" order="S"/>
      <bond id="a18_a19" atomRefs2="a18 a19" order="S"/>
      <bond id="a16_a19" atomRefs2="a16 a19" order="S"/>
      <bond id="a17_a70" atomRefs2="a17 a70" order="S"/>
      <bond id="a18_a71" atomRefs2="a18 a71" order="S"/>
      <bond id="a15_a19" atomRefs2="a15 a19" order="D"/>
      <bond id="a9_a16" atomRefs2="a9 a16" order="S"/>
      <bond id="a2_a17" atomRefs2="a2 a17" order="S"/>
      <bond id="a44_a43" atomRefs2="a44 a43" order="S"/>
      <bond id="a43_a42" atomRefs2="a43 a42" order="S"/>
      <bond id="a42_a53" atomRefs2="a42 a53" order="S"/>
      <bond id="a53_a54" atomRefs2="a53 a54" order="S"/>
      <bond id="a54_a49" atomRefs2="a54 a49" order="S"/>
      <bond id="a49_a48" atomRefs2="a49 a48" order="D"/>
      <bond id="a48_a47" atomRefs2="a48 a47" order="S"/>
      <bond id="a47_a46" atomRefs2="a47 a46" order="D"/>
      <bond id="a46_a45" atomRefs2="a46 a45" order="S"/>
      <bond id="a45_a44" atomRefs2="a45 a44" order="S"/>
      <bond id="a45_a54" atomRefs2="a45 a54" order="D"/>
      <bond id="a50_a51" atomRefs2="a50 a51" order="D"/>
      <bond id="a51_a52" atomRefs2="a51 a52" order="S"/>
      <bond id="a49_a50" atomRefs2="a49 a50" order="S"/>
      <bond id="a52_a53" atomRefs2="a52 a53" order="D"/>
      <bond id="a42_a39" atomRefs2="a42 a39" order="D"/>
      <bond id="a44_a41" atomRefs2="a44 a41" order="D"/>
      <bond id="a46_a72" atomRefs2="a46 a72" order="S"/>
      <bond id="a47_a73" atomRefs2="a47 a73" order="S"/>
      <bond id="a48_a74" atomRefs2="a48 a74" order="S"/>
      <bond id="a50_a75" atomRefs2="a50 a75" order="S"/>
      <bond id="a51_a76" atomRefs2="a51 a76" order="S"/>
      <bond id="a52_a77" atomRefs2="a52 a77" order="S"/>
      <bond id="a18_a43" atomRefs2="a18 a43" order="S"/>
      <bond id="a55_a78" atomRefs2="a55 a78" order="S"/>
      <bond id="a55_a79" atomRefs2="a55 a79" order="S"/>
      <bond id="a55_a80" atomRefs2="a55 a80" order="S"/>
      <bond id="a56_a81" atomRefs2="a56 a81" order="S"/>
      <bond id="a56_a82" atomRefs2="a56 a82" order="S"/>
      <bond id="a56_a83" atomRefs2="a56 a83" order="S"/>
      <bond id="a57_a58" atomRefs2="a57 a58" order="D"/>
      <bond id="a55_a57" atomRefs2="a55 a57" order="S"/>
      <bond id="a56_a57" atomRefs2="a56 a57" order="S"/>
    </bondArray>
  </molecule>
</cml>
